# Supplementary material for: The FADS1 rs174550 Genotype Modifies the n‐3 and n‐6 PUFA and Lipid Mediator Responses to a High Alpha‐Linolenic Acid and High Linoleic Acid Diets
Source: Mol Nutr Food Res. 2022 Nov 11;66(24):2200351. doi: 10.1002/mnfr.202200351 (PMC10077898; doi:10.1002/mnfr.202200351)
Supplement: Supplementary file 5 — Supplementary information [file MNFR-66-0-s001.xlsx]

## Sheet: Table S1
Supplementary table S1. Fatty acid composition of the oil used in high-LA diet (Sunflower oil) and high-ALA diet (Camelina sativa oil).
	Sunflower oil, g / 100 g 1	Camelina sativa oil, mol-% 2
SFA	11	10.2
MUFA	21.8	32.7
PUFA	62.8	57.1
n-6 PUFA	62.3	38.4
n-3 PUFA	0.4	38.4
LA	62.3	16.4
ALA	0.5	38.4
EPA	0	0
DHA	0	0
Total	95.6
1	Data from National Food Composition Database in Finland (Fineli): https://fineli.fi/fineli/en/elintarvikkeet/540?
2	Data from: DOI: 10.1002/lipd.12176

## Sheet: Table S2 
Supplementary table S2. Baseline differences in the concentrations (conc.) and proportions (mol-%) of plasma cholesteryl ester fatty acids between the carriers of FADS1 rs174550 TT and CC genotypes tested with linear model.
						0 wk	0 wk
						TT	CC
						n = 71	n = 47
Order	Fatty acid	Class	Type	p	FDR	Median (IQR)	Median (IQR)
1	14:0	SAFA	conc.	0.562917	0.626298	5.6(4.5;7.2)	6.3(4.7;7.6)
2	14:0	SAFA	mol-%	0.747117	0.809376	0.8(0.7;1)	0.9(0.7;1)
3	16:0	SAFA	conc.	0.817407	0.817407	90.6(81.5;102.2)	88.9(78;102)
4	16:0	SAFA	mol-%	0.003114	0.00674699	11.9(11.4;12.2)	11.4(11;11.8)
5	18:0	SAFA	conc.	0.456447	0.593381	5.4(4.3;6.6)	5.8(4.4;6.9)
6	18:0	SAFA	mol-%	0.891009	0.891009	2.3(1.9;3.1)	3(2.3;4.1)
7	16:1n7	MUFA	conc.	0.0401554	0.104404	17.2(14.5;25.9)	23.9(17.4;31.3)
8	16:1n7	MUFA	mol-%	0.038042	0.0618183	0.7(0.6;0.7)	0.6(0.6;0.7)
9	18:1n7	MUFA	conc.	0.230836	0.428695	10.4(9.2;12.3)	9.8(8.7;11.5)
10	18:1n7	MUFA	mol-%	0.00603198	0.0112022	19.4(18.5;20.8)	19.5(18.7;20.9)
11	18:1n9	MUFA	conc.	0.316771	0.514753	166(151.2;183.6)	170.1(151.3;196.7)
12	18:1n9	MUFA	mol-%	0.488457	0.634994	1.3(1.2;1.4)	1.2(1.1;1.3)
13	18:2n6	PUFA	conc.	0.0551025	0.119389	425.1(367.2;478.3)	469.2(385.7;512.6)
14	18:2n6	PUFA	mol-%	0.00265305	0.00674699	50.5(47.7;52.5)	53(50;55.5)
15	18:3n6	PUFA	conc.	2.71495e-07	1.76472e-06	6.1(4.6;7.8)	3.3(2;6)
16	18:3n6	PUFA	mol-%	5.57587e-08	3.62431e-07	1(0.8;1.1)	1.1(0.9;1.3)
17	20:3n6	PUFA	conc.	0.455712	0.593381	5.6(4.8;6.7)	6.2(5.1;7.1)
18	20:3n6	PUFA	mol-%	0.628066	0.74226	0.6(0.5;0.7)	0.6(0.5;0.8)
19	20:4n6	PUFA	conc.	1.52836e-08	1.98686e-07	63.6(54.3;75.8)	48.4(40.7;59.3)
20	20:4n6	PUFA	mol-%	2.5897e-15	3.36661e-14	6.9(6.5;8)	5.3(4.5;5.9)
21	18:3n3	PUFA	conc.	0.00729161	0.0236977	7.8(6.7;9.7)	9.7(7.9;11)
22	18:3n3	PUFA	mol-%	0.00138933	0.00451532	0.8(0.6;0.9)	0.4(0.3;0.6)
23	20:5n3	PUFA	conc.	0.00274459	0.0118932	19.2(15.1;24.1)	14(10.4;21.1)
24	20:5n3	PUFA	mol-%	0.000528624	0.0022907	1.2(0.9;1.3)	1.1(0.9;1.2)
25	22:6n3	PUFA	conc.	0.578121	0.626298	11.6(8.8;13.1)	10.3(8.1;13.1)
26	22:6n3	PUFA	mol-%	0.12142	0.175384	13.5(12.9;13.9)	13(12.4;13.4)
27	D6D: 18:3n6/18:2n6	PUFA	conc.	8.7394e-08	2.40333e-07	0.015(0.011;0.019)	0.008(0.005;0.013)
28	D6D: 18:3n6/18:2n6	PUFA	mol-%	8.7394e-08	2.18485e-07	0.015(0.011;0.019)	0.008(0.005;0.013)
29	ELOVL: 20:3n6/18:3n6	PUFA	conc.	2.7092e-11	1.49006e-10	0.959(0.711;1.189)	1.636(1.291;2.696)
30	ELOVL: 20:3n6/18:3n6	PUFA	mol-%	2.7092e-11	1.3546e-10	0.871(0.646;1.08)	1.486(1.173;2.449)
31	D5D: 20:4n6/20:3n6	PUFA	conc.	3.04877e-10	1.11788e-09	11.406(9.332;13.12)	8.262(6.913;9.797)
32	D5D: 20:4n6/20:3n6	PUFA	mol-%	3.04877e-10	1.01626e-09	23.381(21.54;25.318)	23.898(22.154;25.528)
33	20:4n6/18:2n6	PUFA	conc.	2.90871e-13	3.19958e-12	0.147(0.135;0.185)	0.11(0.091;0.13)
34	20:4n6/18:2n6	PUFA	mol-%	2.90871e-13	2.90871e-12	2.144(1.646;2.728)	1.636(1.199;2.309)
35	20:5n3/18:3n3	PUFA	conc.	5.88478e-06	1.29465e-05	2.261(1.797;3.339)	1.563(1.113;2.165)
36	20:5n3/18:3n3	PUFA	mol-%	5.88478e-06	1.17696e-05	63.223(61.042;65.562)	63.057(60.829;65.37)
37	SCD16: 16:1n7/16:0	MUFA	conc.	0.00587907	0.0107783	0.196(0.163;0.26)	0.253(0.198;0.347)
38	SCD16: 16:1n7/16:0	MUFA	mol-%	0.00587907	0.00979846	0.197(0.164;0.262)	0.255(0.2;0.35)
39	SCD18: 18:1n9/18:0	MUFA	conc.	0.955891	0.955891	29.188(26.318;36.93)	29.803(26.615;35.534)
40	SCD18: 18:1n9/18:0	MUFA	mol-%	0.955891	0.955891	29.395(26.505;37.193)	30.015(26.805;35.787)
41	Saturated, total	SAFA	conc.	0.954048	0.955891	101.6(90.4;116.6)	102(86.8;115.5)
42	Saturated, total	SAFA	mol-%	0.0260041	0.0371488	0.1(0.1;0.2)	0.1(0.1;0.1)
43	Monoenes, total	MUFA	conc.	0.191105	0.300308	194.5(172.7;223.9)	203.9(178.6;244.5)
44	Monoenes, total	MUFA	mol-%	0.191994	0.239993	11.5(9.4;13.2)	8.3(7;9.9)
45	Polyunsaturated, total	PUFA	conc.	0.502377	0.614016	542.9(471;608)	557(479.3;625.9)
46	Polyunsaturated, total	PUFA	mol-%	0.725908	0.806564	2.1(1.7;3.1)	1.4(1;2)
47	CE, total		conc.	0.418792	0.575839	826(747;928.7)	871(736.1;978.8)

## Sheet: Table S3 
Supplementary table S3. Baseline differences in the concentrations (conc.) and proportions (mol-%) of plasma phospholipid fatty acids between the carriers of FADS1 rs174550 TT and CC genotypes tested with linear model.
						0 wk	0 wk
						TT	CC
						n = 71	n = 47
Order	Fatty acid	Class	Type	p	FDR	Median (IQR)	Median (IQR)
1	14:0	SAFA	conc.	0.122368	0.207084	4(3.1;4.6)	4.3(3.3;5.3)
2	14:0	SAFA	mol-%	0.243202	0.39169	0.4(0.3;0.5)	0.4(0.4;0.5)
3	15:0	SAFA	conc.	0.0354096	0.0865569	2.3(1.9;2.7)	2.5(2.1;3)
4	15:0	SAFA	mol-%	0.122476	0.244952	0.2(0.2;0.3)	0.2(0.2;0.3)
5	16:0	SAFA	conc.	0.0650783	0.130157	306.8(281.2;339.3)	331.9(305;366.9)
6	16:0	SAFA	mol-%	0.078186	0.172009	29.4(28.6;30.4)	29.9(29.2;30.6)
7	17:0	SAFA	conc.	0.225416	0.354225	4.6(4;5.7)	5.1(4.5;6.1)
8	17:0	SAFA	mol-%	0.701365	0.857224	0.4(0.4;0.5)	0.4(0.4;0.5)
9	18:0	SAFA	conc.	0.518407	0.543093	140.1(125.2;154.4)	146.6(128.3;161.5)
10	18:0	SAFA	mol-%	0.205989	0.377647	12.2(11.5;12.8)	11.9(11.4;12.4)
11	20:0	SAFA	conc.	0.437537	0.48129	5(4.4;5.6)	5(4.7;5.7)
12	20:0	SAFA	mol-%	0.681129	0.857224	0.4(0.3;0.4)	0.4(0.3;0.4)
13	22:0	SAFA	conc.	0.545391	0.545391	10.3(9.3;12.6)	11.1(9.3;12.5)
14	22:0	SAFA	mol-%	0.774013	0.896225	0.8(0.6;0.9)	0.7(0.7;0.8)
15	24:0	SAFA	conc.	0.37979	0.439756	9.2(7.9;10.6)	9.9(8;11.5)
16	24:0	SAFA	mol-%	0.92455	0.92455	0.6(0.5;0.7)	0.6(0.5;0.7)
17	16:1n7	MUFA	conc.	0.000698034	0.00511892	5(4.1;6)	6.5(5.3;8.1)
18	16:1n7	MUFA	mol-%	0.0012982	0.00714011	0.5(0.4;0.6)	0.6(0.5;0.7)
19	18:1n7	MUFA	conc.	0.302545	0.396509	18.3(16;20.6)	19(17;20.7)
20	18:1n7	MUFA	mol-%	0.698119	0.857224	1.6(1.4;1.7)	1.6(1.4;1.7)
21	18:1n9	MUFA	conc.	0.0031137	0.0171254	108.2(102;122.4)	118.9(113.2;135.4)
22	18:1n9	MUFA	mol-%	0.0161119	0.0506374	9.6(9;10.3)	10(9.7;10.7)
23	20:1n9+11	MUFA	conc.	0.0184237	0.057903	3.8(3.5;4.3)	4.2(3.7;4.5)
24	20:1n9+11	MUFA	mol-%	0.249257	0.39169	0.3(0.3;0.3)	0.3(0.3;0.3)
25	24:1n9	MUFA	conc.	0.334567	0.408915	23.9(21.1;28.6)	24.5(21.2;29.7)
26	24:1n9	MUFA	mol-%	0.923633	0.92455	1.6(1.4;1.8)	1.6(1.4;1.9)
27	18:2n6	PUFA	conc.	0.000455853	0.00501438	230.8(194.8;256.8)	260.2(227.8;300.5)
28	18:2n6	PUFA	mol-%	0.000574769	0.00421497	20.3(18.3;21.6)	21.3(19.7;24.2)
29	20:3n6	PUFA	conc.	0.0144532	0.0529949	30(24.9;34.9)	33(27.6;42.6)
30	20:3n6	PUFA	mol-%	0.0709491	0.172009	2.4(2.1;2.8)	2.7(2.2;3)
31	20:4n6	PUFA	conc.	1.10402e-07	2.42885e-06	118(103.4;134.9)	97.3(83.8;112.6)
32	20:4n6	PUFA	mol-%	2.20853e-14	4.85877e-13	9.5(8.7;10.3)	7.6(6.6;8.3)
33	22:4n6	PUFA	conc.	0.114312	0.207084	3.5(2.7;4.1)	3(2.5;4)
34	22:4n6	PUFA	mol-%	0.0115902	0.0424973	0.3(0.2;0.3)	0.2(0.2;0.3)
35	22:5n6	PUFA	conc.	0.306393	0.396509	2(1.6;2.8)	2.2(1.6;2.8)
36	22:5n6	PUFA	mol-%	0.608321	0.857224	0.2(0.1;0.2)	0.1(0.1;0.2)
37	18:3n3	PUFA	conc.	0.00824874	0.0362945	3.8(3.1;4.6)	4.8(3.8;5.2)
38	18:3n3	PUFA	mol-%	0.0231272	0.0635998	0.3(0.3;0.4)	0.4(0.3;0.4)
39	20:5n3	PUFA	conc.	0.0212098	0.0583268	24.7(20;31.2)	21.7(14.3;30)
40	20:5n3	PUFA	mol-%	0.00206693	0.00909449	2(1.6;2.5)	1.7(1.1;2.1)
41	22:5n3	PUFA	conc.	0.0410368	0.090281	16.1(14.1;19.2)	14.8(12.7;17.7)
42	22:5n3	PUFA	mol-%	0.000164546	0.00181001	1.2(1.1;1.4)	1(0.9;1.2)
43	22:6n3	PUFA	conc.	0.295437	0.396509	73.1(63.9;83.4)	76.1(62.9;89.5)
44	22:6n3	PUFA	mol-%	0.875823	0.92455	5.5(4.4;6.3)	5.5(4.8;6.2)
45	D5D: 20:4n6/20:3n6	PUFA	conc.	7.33218e-11	4.0327e-10	4.034(3.229;4.749)	2.875(2.469;3.331)
46	D5D: 20:4n6/20:3n6	PUFA	mol-%	7.33218e-11	3.66609e-10	4.062(3.251;4.781)	2.895(2.486;3.354)
47	ELOVL: 22:4n6/20:4n6	PUFA	conc.	0.0190162	0.0348629	0.03(0.024;0.034)	0.032(0.028;0.037)
48	ELOVL: 22:4n6/20:4n6	PUFA	mol-%	0.0190162	0.0271659	0.027(0.022;0.031)	0.03(0.025;0.034)
49	ELOVL: 22:5n3/20:5n3	PUFA	conc.	0.135419	0.165512	0.658(0.536;0.818)	0.688(0.552;0.989)
50	ELOVL: 22:5n3/20:5n3	PUFA	mol-%	0.135419	0.150466	0.602(0.49;0.749)	0.63(0.505;0.905)
51	20:4n6/18:2n6	PUFA	conc.	6.55143e-11	4.0327e-10	0.497(0.456;0.598)	0.385(0.306;0.467)
52	20:4n6/18:2n6	PUFA	mol-%	6.55143e-11	3.66609e-10	0.458(0.42;0.551)	0.354(0.282;0.43)
53	20:5n3/18:3n3	PUFA	conc.	0.000518172	0.00189996	6.086(4.749;9.781)	5.059(2.716;7.086)
54	20:5n3/18:3n3	PUFA	mol-%	0.000518172	0.00172724	5.603(4.373;9.005)	4.657(2.5;6.524)
55	SCD16: 16:1n7/16:0	MUFA	conc.	0.00112873	0.003104	0.016(0.013;0.019)	0.019(0.017;0.023)
56	SCD16: 16:1n7/16:0	MUFA	mol-%	0.00112873	0.00282182	0.016(0.014;0.019)	0.019(0.017;0.024)
57	SCD18: 18:1n9/18:0	MUFA	conc.	0.0260918	0.0410014	0.783(0.696;0.897)	0.839(0.78;0.921)
58	SCD18: 18:1n9/18:0	MUFA	mol-%	0.0260918	0.0326148	0.788(0.701;0.903)	0.845(0.786;0.927)
59	Saturated, total	SAFA	conc.	0.122729	0.165512	481.1(447.8;537.4)	514.5(473;567.5)
60	Saturated, total	SAFA	mol-%	0.378193	0.378193	44.6(44;45.1)	45(44.1;45.4)
61	Monoenes, total	MUFA	conc.	0.00587125	0.0129167	161.1(150;176.8)	179.9(162.2;191.3)
62	Monoenes, total	MUFA	mol-%	0.0159355	0.0265591	13.6(12.9;14.4)	14.2(13.7;14.8)
63	Polyunsaturated, total	PUFA	conc.	0.390761	0.390761	502.5(460.6;561.9)	517(474.2;584)
64	Polyunsaturated, total	PUFA	mol-%	0.0042954	0.00859081	41.9(40.8;42.6)	41.1(40.3;41.8)
65	PL, total		conc.	0.15404	0.169444	1135.9(1064.4;1267)	1198.8(1111.3;1347.6)

## Sheet: Table S4 
Supplementary table S4. Baseline differences in the concentrations (conc.) and proportions (mol-%) of plasma triglyceride fatty acids between the carriers of FADS1 rs174550 TT and CC genotypes tested with linear model.
						0 wk	0 wk
						TT	CC
						n = 71	n = 47
Order	Fatty acid	Class	Type	p	FDR	Median (IQR)	Median (IQR)
1	14:0	SAFA	conc.	0.0414159	0.0517699	11.3(5.6;17)	12.2(8.7;23.8)
2	14:0	SAFA	mol-%	0.758399	0.758399	2.3(1.6;2.9)	2.2(1.9;3)
3	16:0	SAFA	conc.	0.00067237	0.00168197	130(96.4;162)	169.3(123.8;223.5)
4	16:0	SAFA	mol-%	0.0399081	0.0748277	25.1(23.2;26.9)	26.6(24.2;28.3)
5	18:0	SAFA	conc.	0.0253874	0.0346192	17.5(13.2;22.7)	20.8(15.4;30.3)
6	18:0	SAFA	mol-%	0.465382	0.536979	3(2.6;3.5)	3(2.5;3.5)
7	16:1n7	MUFA	conc.	0.000377067	0.00163245	17.5(11.1;24.2)	28.4(17.9;37.5)
8	16:1n7	MUFA	mol-%	0.00242062	0.00726186	3.4(2.9;4)	4.2(3.5;4.7)
9	18:1n7	MUFA	conc.	0.000147688	0.00110766	13.6(10;17.7)	18.8(13;23.1)
10	18:1n7	MUFA	mol-%	0.0185081	0.0396602	2.3(2.2;2.5)	2.5(2.3;2.7)
11	18:1n9	MUFA	conc.	0.000435321	0.00163245	229.6(178.7;295.6)	300.7(242.3;364.8)
12	18:1n9	MUFA	mol-%	0.119473	0.17921	40.2(38.2;42.1)	41.3(39.7;42.9)
13	20:1n9:11	MUFA	conc.	0.000672786	0.00168197	4.1(3.1;5.1)	5.2(4.1;6.5)
14	20:1n9:11	MUFA	mol-%	0.444827	0.536979	0.6(0.5;0.7)	0.6(0.5;0.7)
15	18:2n6	PUFA	conc.	0.0215158	0.0322737	86.5(60.4;109.9)	97(80.7;127.2)
16	18:2n6	PUFA	mol-%	0.1649	0.224863	14.8(13;16.5)	13.8(11.9;15.8)
17	18:3n6	PUFA	conc.	1.28565e-08	1.92847e-07	2(1.4;3)	1(0.6;1.5)
18	18:3n6	PUFA	mol-%	3.06444e-16	4.59666e-15	0.4(0.2;0.5)	0.1(0.1;0.2)
19	20:3n6	PUFA	conc.	0.397295	0.458417	2(1.5;2.5)	2.1(1.3;3)
20	20:3n6	PUFA	mol-%	0.0179563	0.0396602	0.3(0.3;0.4)	0.3(0.2;0.3)
21	20:4n6	PUFA	conc.	0.0027122	0.00581186	9.2(6.7;10.1)	6.9(5.5;8.9)
22	20:4n6	PUFA	mol-%	2.53597e-14	1.90198e-13	1.4(1.2;1.7)	0.9(0.8;1)
23	18:3n3	PUFA	conc.	0.00812238	0.0135373	12.1(7.6;17.5)	14.8(10.8;21.4)
24	18:3n3	PUFA	mol-%	0.713965	0.758399	2.1(1.5;2.5)	2(1.7;2.4)
25	20:5n3	PUFA	conc.	0.00321225	0.00602297	4.7(2.9;7.1)	3(1.9;4.9)
26	20:5n3	PUFA	mol-%	1.69994e-06	8.49972e-06	0.7(0.5;1)	0.5(0.3;0.6)
27	22:5n3	PUFA	conc.	0.537929	0.576353	5.6(3.9;7.4)	4.8(3.4;6.9)
28	22:5n3	PUFA	mol-%	5.74237e-06	2.15339e-05	0.8(0.6;1)	0.6(0.5;0.7)
29	22:6n3	PUFA	conc.	0.686998	0.686998	10.5(7.3;18.2)	11.2(7.7;16.7)
30	22:6n3	PUFA	mol-%	0.112881	0.17921	1.7(1;2.3)	1.4(0.9;1.9)
31	D6D: 18:3n6/18:2n6	PUFA	conc.	1.28942e-14	7.73651e-14	0.024(0.017;0.033)	0.008(0.006;0.015)
32	D6D: 18:3n6/18:2n6	PUFA	mol-%	1.28942e-14	7.0918e-14	0.024(0.018;0.034)	0.008(0.006;0.015)
33	ELOVL: 20:3n6/18:3n6	PUFA	conc.	1.04448e-17	1.25338e-16	0.978(0.78;1.27)	2.319(1.79;3.235)
34	ELOVL: 20:3n6/18:3n6	PUFA	mol-%	1.04448e-17	1.14893e-16	0.889(0.709;1.154)	2.107(1.626;2.938)
35	D5D: 20:4n6/20:3n6	PUFA	conc.	8.0151e-05	0.000192363	4.498(3.408;5.749)	3.286(2.79;3.963)
36	D5D: 20:4n6/20:3n6	PUFA	mol-%	8.0151e-05	0.000176332	4.528(3.431;5.787)	3.309(2.808;3.99)
37	ELOVL: 22:5n3/20:5n3	PUFA	conc.	0.000642891	0.0011021	1.345(1.009;1.589)	1.712(1.27;2.043)
38	ELOVL: 22:5n3/20:5n3	PUFA	mol-%	0.000642891	0.00117863	1.231(0.924;1.454)	1.567(1.162;1.869)
39	20:4n6/18:2n6	PUFA	conc.	5.43733e-10	2.17493e-09	0.1(0.086;0.126)	0.072(0.058;0.084)
40	20:4n6/18:2n6	PUFA	mol-%	5.43733e-10	1.99369e-09	0.092(0.08;0.116)	0.066(0.054;0.077)
41	20:5n3/18:3n3	PUFA	conc.	6.80863e-06	2.04259e-05	0.373(0.249;0.596)	0.231(0.13;0.332)
42	20:5n3/18:3n3	PUFA	mol-%	6.80863e-06	1.87237e-05	0.344(0.23;0.549)	0.212(0.12;0.305)
43	SCD16: 16:1n7/16:0	MUFA	conc.	0.0231948	0.0278337	0.133(0.115;0.163)	0.152(0.137;0.175)
44	SCD16: 16:1n7/16:0	MUFA	mol-%	0.0231948	0.0283492	0.134(0.116;0.165)	0.153(0.138;0.176)
45	SCD18: 18:1n9/18:0	MUFA	conc.	0.325823	0.325823	13.205(10.966;15.275)	13.884(11.51;16.36)
46	SCD18: 18:1n9/18:0	MUFA	mol-%	0.325823	0.325823	13.299(11.044;15.383)	13.983(11.592;16.477)
47	Saturated, total	SAFA	conc.	0.00171741	0.00257612	158(115.3;203.6)	197.6(149;279.3)
48	Saturated, total	SAFA	mol-%	0.135938	0.149532	30.1(27.8;32.8)	31.8(28.9;34.3)
49	Monoenes, total	MUFA	conc.	0.000347843	0.000695686	259.2(202.5;341.7)	349.5(277.1;431.8)
50	Monoenes, total	MUFA	mol-%	0.00799252	0.0109897	46.9(44.8;48.5)	48.5(46.8;49.6)
51	Polyunsaturated, total	PUFA	conc.	0.139913	0.152632	136.1(97.6;166)	148.4(116.1;180.4)
52	Polyunsaturated, total	PUFA	mol-%	0.00331617	0.00521113	22.6(19.5;26.3)	20.1(17.7;23.1)
53	TG, total		conc.	0.00235377	0.00313836	560.9(424.9;725.4)	732.1(560.5;845)

## Sheet: Table S5 
Supplementary table S5. Baseline differences in the concentrations (conc.) and proportions (mol-%) of plasma free fatty acids between the carriers of FADS1 rs174550 TT and CC genotypes tested with linear model.
						0 wk	0 wk
						TT	CC
						n = 71	n = 47
Order	Fatty acid	Class	Type	p	FDR	Median (IQR)	Median (IQR)
1	14:0	SAFA	conc.	0.271091	0.469051	2(1.5;2.5)	2.2(1.6;3)
2	14:0	SAFA	mol-%	0.595163	0.743954	2.5(2;2.9)	2.5(2;2.9)
3	16:0	SAFA	conc.	0.192501	0.469051	24(18.7;30.4)	26.9(20.2;33.1)
4	16:0	SAFA	mol-%	0.0804173	0.355603	25.1(23.1;26.7)	26.3(24.1;27.5)
5	18:0	SAFA	conc.	0.366398	0.501338	9.1(6.8;12)	9.9(7.3;12.6)
6	18:0	SAFA	mol-%	0.958721	0.958721	8.3(6.9;10.7)	8.8(7.7;10)
7	16:1n7	MUFA	conc.	0.252085	0.469051	3.3(2.4;4.4)	3.8(2.8;5.3)
8	16:1n7	MUFA	mol-%	0.403197	0.575996	3.5(3.1;4.6)	3.9(3.4;4.8)
9	18:1n7	MUFA	conc.	0.193781	0.469051	2.5(1.9;3)	2.8(2.1;3.5)
10	18:1n7	MUFA	mol-%	0.333891	0.556485	2.4(2.2;2.6)	2.4(2.3;2.6)
11	18:1n9	MUFA	conc.	0.281431	0.469051	42.2(32.1;51.5)	45.7(33.8;57.1)
12	18:1n9	MUFA	mol-%	0.867755	0.958721	40(38.3;42.2)	40.5(38.5;42.2)
13	18:2n6	PUFA	conc.	0.749675	0.832972	12.3(9.8;15.1)	12.4(9.8;16.2)
14	18:2n6	PUFA	mol-%	0.284484	0.556485	11.9(10.4;13.6)	11.2(10.3;12.6)
15	20:4n6	PUFA	conc.	0.000551271	0.00551271	1.1(0.8;1.3)	0.8(0.7;1)
16	20:4n6	PUFA	mol-%	4.2577e-06	4.2577e-05	0.9(0.8;1.2)	0.7(0.6;0.9)
17	18:3n3	PUFA	conc.	0.942773	0.942773	2.4(1.8;3)	2.4(1.9;3.2)
18	18:3n3	PUFA	mol-%	0.235126	0.556485	2.3(1.8;3)	2.1(1.7;2.7)
19	22:6n3	PUFA	conc.	0.40107	0.501338	2(1.4;3)	1.8(1.2;2.6)
20	22:6n3	PUFA	mol-%	0.106681	0.355603	1.6(1.1;2.2)	1.4(0.9;2.2)
21	20:4n6/18:2n6	PUFA	conc.	5.66935e-05	0.000396855	0.087(0.071;0.109)	0.069(0.055;0.087)
22	20:4n6/18:2n6	PUFA	mol-%	5.66935e-05	0.000340161	0.08(0.065;0.101)	0.063(0.051;0.08)
23	SCD16: 16:1n7/16:0	MUFA	conc.	0.771643	0.971106	0.141(0.121;0.183)	0.151(0.129;0.179)
24	SCD16: 16:1n7/16:0	MUFA	mol-%	0.771643	0.925971	0.142(0.122;0.184)	0.152(0.13;0.181)
25	SCD18: 18:1n9/18:0	MUFA	conc.	0.948263	0.971106	4.655(3.641;6.108)	4.549(3.83;5.527)
26	SCD18: 18:1n9/18:0	MUFA	mol-%	0.948263	0.948263	4.688(3.667;6.151)	4.581(3.858;5.566)
27	Saturated, total	SAFA	conc.	0.218233	0.519193	34.5(27.8;45.4)	38.6(29.5;46.7)
28	Saturated, total	SAFA	mol-%	0.242249	0.484498	36(33.4;40)	37.2(34.7;39.9)
29	Monoenes, total	MUFA	conc.	0.273416	0.519193	48.7(36.7;58.4)	52.2(38.6;65.4)
30	Monoenes, total	MUFA	mol-%	0.627614	0.925971	45.9(43.5;49.4)	46.4(44.5;49.1)
31	Polyunsaturated, total	PUFA	conc.	0.971106	0.971106	18.4(15.1;21.8)	17.1(14.2;23.8)
32	Polyunsaturated, total	PUFA	mol-%	0.084298	0.252894	17.5(15.5;19.5)	16.4(14;17.7)
33	FFA, total		conc.	0.296682	0.519193	100.9(82.6;125.1)	110.4(87.2;134.1)

## Sheet: Table S6 
Supplementary table S6. Changes in the concentrations (conc.) and proportions (mol-%) in the plasma cholesteryl ester fatty acids in the high-LA and high-ALA study arms. Differential response to study diets between FADS1 rs174550 TT and CC genotypes (Genotype-diet -interaction) and changes within each group (Diet) was tested with linear mixed effect model.
High-LA study arm																High-ALA study arm
						TT	TT	CC	CC	TT	CC	TT	TT	CC	CC							TT	TT	CC	CC	TT	CC	TT	TT	CC	CC
												n = 32	n = 32	n = 26	n = 26													n = 39	n = 39	n = 21	n = 21
												Median (IQR)	Median (IQR)	Median (IQR)	Median (IQR)													Median (IQR)	Median (IQR)	Median (IQR)	Median (IQR)
Order	Fatty acid	Class	Type	Genotype-diet, p	Genotype-diet, FDR	Diet, p	Diet, FDR	Diet, p	Diet, FDR	Cohen's D	Cohen's D	0 wk	8 wk	0 wk	8 wk	Order	Fatty acid	Class	Type	Genotype-diet, p	Genotype-diet, FDR	Diet, p	Diet, FDR	Diet, p	Diet, FDR	Cohen's D	Cohen's D	0 wk	8 wk	0 wk	8 wk
1	14:0	SAFA	conc.	0.532506	0.773716	0.000295468	0.000548726	0.0076948	0.0111147	-0.5	-0.4	6.3(4.9;8.9)	5(4.3;6)	6.3(4.8;7.6)	5.1(4;6.6)	1	14:0	SAFA	conc.	0.253311	0.548841	0.000123865	0.000178916	0.000401415	0.000652299	-0.4	-0.5	5(4.4;6.5)	4.3(4;5.4)	5.9(4.3;7.9)	4.5(3.6;6.6)
2	14:0	SAFA	mol-%	0.404766	0.584663	0.000242081	0.000449579	0.0110416	0.015949	-0.7	-0.5	0.9(0.7;1.1)	0.7(0.6;0.8)	0.8(0.7;1)	0.7(0.6;0.9)	2	14:0	SAFA	mol-%	0.224083	0.582615	0.00418527	0.00544086	0.0119484	0.0155329	-0.3	-0.4	0.8(0.7;0.9)	0.7(0.6;0.8)	0.9(0.7;1.1)	0.8(0.6;0.9)
3	16:0	SAFA	conc.	0.255659	0.68908	5.63346e-05	0.000183087	9.94579e-05	0.000323238	-0.4	-0.5	97.1(81.8;106.8)	85.7(76.8;94.3)	90.2(80.9;106.1)	81.7(72.9;95.7)	4	16:0	SAFA	conc.	0.107093	0.464071	5.8308e-09	1.08286e-08	2.3091e-05	4.28834e-05	-0.5	-0.5	85.5(81.4;96.8)	77.8(70.6;88.4)	85.7(75.8;96)	76.9(67.6;88.4)
4	16:0	SAFA	mol-%	0.266944	0.495753	9.09188e-09	3.93982e-08	2.03827e-07	6.62437e-07	-1	-1.3	11.9(11.5;12.4)	11.2(10.8;11.4)	11.4(11;11.8)	10.4(10;10.8)	3	16:0	SAFA	mol-%	0.0766643	0.332212	6.60476e-05	9.5402e-05	3.12434e-06	8.12328e-06	-0.5	-0.7	11.9(11.4;12.1)	11.6(10.9;11.8)	11.3(11;11.7)	10.8(10.5;11.1)
5	18:0	SAFA	conc.	0.266638	0.68908	0.0411607	0.0486444	0.00415832	0.00772259	-0.2	-0.4	5.7(4.9;6.9)	5.6(4.3;6.6)	5.9(4.5;7)	5.1(3.8;5.6)	5	18:0	SAFA	conc.	0.783733	0.849044	0.000141136	0.000183477	0.00600672	0.00780874	-0.5	-0.3	5.2(4.1;6.3)	4.6(3.7;5.4)	5.4(4.3;6.8)	5.2(3.7;6.2)
6	18:0	SAFA	mol-%	0.134294	0.495753	0.124066	0.146623	0.00123746	0.00201087	-0.2	-0.4	0.7(0.6;0.8)	0.6(0.6;0.7)	0.6(0.6;0.7)	0.5(0.5;0.7)	6	18:0	SAFA	mol-%	0.418318	0.679767	0.0306985	0.0306985	0.189422	0.205207	-0.3	-0.2	0.6(0.5;0.7)	0.5(0.5;0.7)	0.6(0.6;0.7)	0.6(0.5;0.7)
7	16:1n7	MUFA	conc.	0.864345	0.979208	1.13373e-07	4.91281e-07	0.000130631	0.000339641	-0.4	-0.5	19.4(15;26.6)	13.2(11.1;19.7)	22.6(17;31.4)	17.2(11.8;24.4)	7	16:1n7	MUFA	conc.	0.555333	0.721932	1.12769e-10	2.44333e-10	1.04655e-06	2.72103e-06	-0.4	-0.6	16.5(14.1;22.5)	12.7(10.7;16.3)	25.6(18.1;30.8)	16(13.2;26.4)
8	16:1n7	MUFA	mol-%	0.903553	0.903553	1.78854e-07	5.81274e-07	0.000179552	0.000389029	-0.4	-0.6	2.7(1.9;3.2)	1.8(1.4;2.4)	2.8(2.3;4)	2.2(1.6;2.8)	8	16:1n7	MUFA	mol-%	0.947584	0.947584	1.01741e-08	2.20438e-08	6.18628e-05	0.000114888	-0.3	-0.5	2.2(1.9;3)	1.8(1.6;2.4)	3.1(2.5;4)	2.6(1.8;3.3)
9	18:1n7	MUFA	conc.	0.0429149	0.278947	4.8651e-08	3.16231e-07	9.17965e-10	1.19335e-08	-0.6	-0.9	10.7(9.2;12.8)	9.3(7.7;10.7)	10.2(9.3;12.5)	8.7(7.2;9.7)	9	18:1n7	MUFA	conc.	0.412648	0.596048	1.60238e-12	1.04154e-11	2.29792e-08	1.49365e-07	-1.1	-0.8	10.3(9.2;11.8)	8.4(7;9.8)	9.1(8.5;10.6)	7.1(6.3;8)
10	18:1n7	MUFA	mol-%	0.0986765	0.495753	6.80033e-07	1.76809e-06	2.11141e-09	1.37242e-08	-0.9	-1.2	1.3(1.1;1.3)	1.1(1;1.2)	1.2(1.1;1.3)	1(0.9;1.1)	10	18:1n7	MUFA	mol-%	0.568749	0.821527	1.45989e-09	6.32618e-09	4.04158e-08	1.75135e-07	-1.1	-1.2	1.3(1.2;1.4)	1.1(0.9;1.2)	1.2(1;1.3)	0.9(0.9;1)
11	18:1n9	MUFA	conc.	0.372037	0.690925	3.59249e-09	4.67024e-08	2.31048e-08	1.50181e-07	-0.7	-0.9	171.4(152.4;196.2)	149.4(123.5;168)	174.9(159.5;195.8)	144.8(115.9;167.3)	11	18:1n9	MUFA	conc.	0.395305	0.596048	6.53635e-14	8.49726e-13	1.7856e-07	5.80319e-07	-0.8	-0.7	164.4(148.4;176.5)	137.6(122.2;154.8)	162.8(146.8;195.6)	133.6(120.6;162.9)
12	18:1n9	MUFA	mol-%	0.312622	0.50801	2.16679e-10	2.81682e-09	2.44303e-10	3.17593e-09	-1.3	-1.7	19.6(18.4;20.8)	16.9(16.1;17.6)	19.6(18.8;20.4)	16.9(15.5;17.8)	12	18:1n9	MUFA	mol-%	0.846719	0.917279	1.81535e-14	2.35996e-13	6.4265e-07	2.08861e-06	-0.9	-1.2	19.4(18.5;20.8)	17.4(16.3;18.5)	19.3(18.7;21.2)	18.3(16.4;19)
13	18:2n6	PUFA	conc.	0.935532	0.979208	0.000262991	0.000548726	0.00493115	0.00801312	0.4	0.3	442.1(389.6;494.7)	476(408.8;543)	474.9(414.6;519)	493.9(455.7;559)	14	18:2n6	PUFA	conc.	0.335294	0.596048	0.0857243	0.0857243	0.253194	0.274293	-0.1	-0.2	418.3(361.2;467.3)	400.3(350;452.2)	446.9(379;500.6)	421.7(348.7;487.4)
14	18:2n6	PUFA	mol-%	0.181949	0.495753	4.90785e-10	3.1901e-09	1.61136e-08	6.98255e-08	1.1	1.4	49.8(47.3;52)	55.2(52.6;57.7)	53.4(50;55.8)	58.9(56.8;62)	13	18:2n6	PUFA	mol-%	0.368977	0.679767	1.88172e-06	3.05779e-06	0.000158151	0.000256996	0.4	0.6	51.1(48.2;53)	52.6(50.7;54.3)	53(49.4;54.8)	55.1(52.6;57.1)
15	18:3n6	PUFA	conc.	0.318037	0.68908	0.636469	0.636469	0.158213	0.158213	0.1	0.2	6(5.1;8.4)	6.5(4.4;7.5)	3.8(2.3;6.1)	4(3.2;5.5)	15	18:3n6	PUFA	conc.	0.857932	0.857932	0.000640406	0.000693774	0.0242931	0.02871	-0.4	-0.3	6.3(4.2;7.6)	4.7(3.1;5.8)	2.8(1.9;5)	2.7(1.4;4.5)
16	18:3n6	PUFA	mol-%	0.250647	0.495753	0.996699	0.996699	0.110428	0.119631	0.1	0.2	0.8(0.6;0.9)	0.7(0.6;1)	0.5(0.3;0.7)	0.5(0.3;0.7)	16	18:3n6	PUFA	mol-%	0.710004	0.917279	0.00801182	0.00946852	0.154812	0.182959	-0.3	-0.2	0.7(0.5;0.9)	0.5(0.4;0.8)	0.4(0.2;0.5)	0.3(0.2;0.5)
17	20:3n6	PUFA	conc.	0.717173	0.932325	0.00125785	0.0018169	0.0687527	0.0744821	-0.3	-0.3	5.9(4.8;7.2)	5.4(4.6;6.5)	6.4(5.4;7.3)	5.9(4.8;6.9)	18	20:3n6	PUFA	conc.	0.0474113	0.308174	6.72365e-11	1.74815e-10	1.68551e-07	5.80319e-07	-1	-1.2	5.5(4.8;6.6)	4.2(3.6;5.1)	5.9(4.8;7)	4(3.4;4.9)
18	20:3n6	PUFA	mol-%	0.896522	0.903553	0.014748	0.0191724	0.124998	0.124998	-0.3	-0.2	0.7(0.5;0.7)	0.6(0.5;0.7)	0.7(0.5;0.8)	0.6(0.5;0.7)	17	20:3n6	PUFA	mol-%	0.0565626	0.332212	2.08355e-09	6.77152e-09	2.39551e-08	1.55708e-07	-0.9	-0.9	0.6(0.5;0.7)	0.5(0.4;0.6)	0.6(0.5;0.7)	0.4(0.4;0.6)
19	20:4n6	PUFA	conc.	0.000402938	0.0052382	0.394837	0.42774	5.76219e-06	2.49695e-05	-0.1	-0.8	67.6(58;76.9)	63.5(53.9;76.2)	54.2(42;60.4)	40.1(35.7;50.2)	19	20:4n6	PUFA	conc.	0.703745	0.831699	1.61034e-11	6.97814e-11	4.72301e-06	1.02332e-05	-0.9	-0.8	63.5(50.7;72.8)	52.3(43.4;59.1)	46.2(39.9;52.7)	36.2(29.7;41.8)
20	20:4n6	PUFA	mol-%	0.000658071	0.00855492	0.639139	0.6924	3.25178e-06	8.45464e-06	0	-0.6	7(6.3;8.1)	6.7(6;8.1)	5.4(4.9;5.9)	4.7(3.8;5.1)	20	20:4n6	PUFA	mol-%	0.785316	0.917279	4.82973e-09	1.25573e-08	4.76972e-05	0.000103344	-0.9	-0.8	6.8(6.5;7.8)	5.9(5.4;6.8)	4.9(4.4;5.9)	4.3(4;5)
21	18:3n3	PUFA	conc.	0.53565	0.773716	0.000356642	0.000579543	0.000420982	0.000912128	-0.2	-0.2	8.1(6.7;10)	6.3(4.8;8.1)	9.2(8;10.9)	7.9(5.3;8.6)	21	18:3n3	PUFA	conc.	0.180227	0.476158	2.64314e-11	8.59021e-11	1.76566e-11	2.29536e-10	2	1.8	7.6(6.8;9)	18.9(15.4;25.6)	10.3(7.9;12)	27.1(20.1;33.2)
22	18:3n3	PUFA	mol-%	0.562194	0.730852	0.000285703	0.000464267	0.000536832	0.000996974	-0.2	-0.2	0.9(0.8;1.1)	0.7(0.6;0.9)	1.1(0.9;1.2)	0.8(0.6;1)	22	18:3n3	PUFA	mol-%	0.125432	0.407653	5.9749e-10	3.88369e-09	6.59545e-11	8.57409e-10	2.6	3	1(0.8;1.1)	2.7(2.2;3)	1.2(1;1.3)	3.7(2.9;4.1)
23	20:5n3	PUFA	conc.	0.253874	0.68908	0.000149533	0.000388786	0.0387517	0.0457975	-0.9	-0.3	22.3(15.6;26)	14.6(10.8;20.1)	13.9(9.1;21)	9.7(7;15.9)	24	20:5n3	PUFA	conc.	0.00136371	0.0177283	5.80544e-07	9.43384e-07	0.977493	0.977493	0.7	-0.2	17.4(14.7;20.5)	24.8(20.5;30.8)	14(12.6;21.1)	16.6(12.7;19.8)
24	20:5n3	PUFA	mol-%	0.197133	0.495753	7.94299e-05	0.000172098	0.102444	0.119631	-0.7	-0.3	2.2(1.7;2.9)	1.5(1.2;2)	1.5(1.2;2.2)	1.1(0.8;1.7)	23	20:5n3	PUFA	mol-%	0.00417193	0.0542352	1.10659e-07	2.0551e-07	0.550633	0.550633	0.9	0.1	1.9(1.6;2.5)	3.2(2.6;3.5)	1.8(1.3;2.4)	1.9(1.3;2.4)
25	22:6n3	PUFA	conc.	0.979208	0.979208	0.00182646	0.0023744	0.0160137	0.0208178	-0.4	-0.4	12.1(9.2;13.2)	10.2(7.8;11.9)	10.7(8.6;13.3)	9.9(7.3;12.6)	25	22:6n3	PUFA	conc.	0.183138	0.476158	0.000205332	0.000242665	0.000682802	0.000986269	-0.5	-0.6	11.2(8.8;12.9)	9.5(7.3;10.5)	10(8;11.7)	6.7(5.7;9.5)
26	22:6n3	PUFA	mol-%	0.819425	0.903553	0.0058974	0.00851846	0.0376349	0.0489254	-0.3	-0.4	1(0.9;1.4)	1.1(0.8;1.2)	1.1(1;1.2)	0.9(0.8;1.1)	26	22:6n3	PUFA	mol-%	0.383413	0.679767	0.0138024	0.0149526	0.00207387	0.00299559	-0.4	-0.6	1.2(0.9;1.3)	1(0.9;1.2)	1(0.8;1.2)	0.8(0.7;1)
27	D6D: 18:3n6/18:2n6	PUFA	conc.	0.447051	0.702509	0.0690333	0.0884473	0.935624	0.935624	-0.1	0	0.015(0.011;0.019)	0.013(0.01;0.018)	0.008(0.004;0.013)	0.008(0.005;0.012)	28	D6D:18:3n6/18:2n6	PUFA	conc.	0.805772	0.886349	0.000965686	0.00151751	0.0262921	0.0400589	-0.3	-0.2	0.014(0.01;0.019)	0.01(0.008;0.015)	0.007(0.005;0.009)	0.006(0.004;0.009)
28	D6D: 18:3n6/18:2n6	PUFA	mol-%	0.447051	0.606898	0.0690333	0.0804066	0.935624	0.935624	-0.1	0	0.015(0.011;0.02)	0.013(0.01;0.018)	0.008(0.004;0.013)	0.008(0.005;0.013)	27	D6D:18:3n6/18:2n6	PUFA	mol-%	0.805772	0.895302	0.000965686	0.00137955	0.0262921	0.0364172	-0.3	-0.2	0.014(0.011;0.019)	0.01(0.008;0.015)	0.007(0.005;0.009)	0.006(0.004;0.009)
29	ELOVL: 20:3n6/18:3n6	PUFA	conc.	0.374601	0.702509	0.0763179	0.0884473	0.0121141	0.026651	-0.2	-0.4	0.918(0.713;1.093)	0.831(0.718;1.062)	1.726(1.284;2.576)	1.499(0.994;1.931)	30	ELOVL:20:3n6/18:3n6	PUFA	conc.	0.380376	0.597733	0.315444	0.354497	0.0291337	0.0400589	-0.1	-0.3	0.981(0.729;1.339)	0.997(0.734;1.217)	1.636(1.389;2.736)	1.53(1.107;2.279)
30	ELOVL: 20:3n6/18:3n6	PUFA	mol-%	0.374601	0.606898	0.0763179	0.0804066	0.0121141	0.0201902	-0.2	-0.4	0.834(0.648;0.993)	0.755(0.652;0.964)	1.567(1.167;2.34)	1.361(0.903;1.755)	29	ELOVL:20:3n6/18:3n6	PUFA	mol-%	0.380376	0.760752	0.315444	0.32227	0.0291337	0.0364172	-0.1	-0.3	0.891(0.662;1.217)	0.906(0.666;1.106)	1.486(1.262;2.485)	1.39(1.006;2.071)
31	D5D: 20:4n6/20:3n6	PUFA	conc.	0.0060137	0.0330754	0.0804066	0.0884473	0.0361414	0.0640981	0.2	-0.4	11.269(8.981;14.038)	11.549(9.994;15.197)	7.878(7.042;9.75)	7.431(6.518;8.984)	32	D5D:20:4n6/20:3n6	PUFA	conc.	0.71375	0.885492	0.100543	0.138247	0.0895833	0.0985416	0.2	0.4	11.6(10.158;12.533)	12.296(9.834;13.201)	8.27(6.668;9.707)	9.089(7.993;10.69)
32	D5D: 20:4n6/20:3n6	PUFA	mol-%	0.0060137	0.0300685	0.0804066	0.0804066	0.0361414	0.0516306	0.2	-0.4	11.345(9.041;14.132)	11.627(10.061;15.3)	7.931(7.09;9.815)	7.481(6.562;9.045)	31	D5D:20:4n6/20:3n6	PUFA	mol-%	0.71375	0.895302	0.100543	0.125679	0.0895833	0.0895833	0.2	0.4	11.678(10.227;12.618)	12.379(9.9;13.29)	8.326(6.713;9.773)	9.151(8.047;10.762)
33	20:4n6/18:2n6	PUFA	conc.	0.00266978	0.0293676	0.000810169	0.00222797	4.76086e-09	5.23695e-08	-0.4	-1	0.15(0.138;0.194)	0.132(0.111;0.171)	0.11(0.095;0.133)	0.084(0.069;0.103)	34	20:4n6/18:2n6	PUFA	conc.	0.724493	0.885492	6.17322e-11	2.83422e-10	1.07834e-05	2.96543e-05	-0.9	-0.9	0.146(0.135;0.167)	0.123(0.109;0.14)	0.102(0.09;0.13)	0.087(0.078;0.1)
34	20:4n6/18:2n6	PUFA	mol-%	0.00266978	0.0266978	0.000810169	0.00162034	4.76086e-09	1.58695e-08	-0.4	-1	0.138(0.127;0.179)	0.122(0.102;0.158)	0.102(0.087;0.122)	0.077(0.063;0.095)	33	20:4n6/18:2n6	PUFA	mol-%	0.724493	0.895302	6.17322e-11	1.93242e-10	1.07834e-05	2.15667e-05	-0.9	-0.9	0.134(0.124;0.154)	0.113(0.101;0.129)	0.094(0.083;0.12)	0.08(0.071;0.092)
35	20:5n3/18:3n3	PUFA	conc.	0.153676	0.563479	0.00677061	0.0128384	0.644762	0.709238	-0.3	0.1	2.316(1.792;3.642)	2.016(1.621;3.02)	1.551(1.149;2.091)	1.418(1.232;1.956)	36	20:5n3/18:3n3	PUFA	conc.	0.00896862	0.0986548	7.72968e-11	2.83422e-10	8.24144e-09	9.06558e-08	-1.4	-1.4	2.254(1.797;2.982)	1.245(1.095;1.569)	1.993(0.979;2.178)	0.574(0.385;0.833)
36	20:5n3/18:3n3	PUFA	mol-%	0.153676	0.406385	0.00677061	0.0100039	0.644762	0.716402	-0.3	0.1	2.132(1.65;3.353)	1.856(1.493;2.78)	1.428(1.057;1.925)	1.305(1.135;1.801)	35	20:5n3/18:3n3	PUFA	mol-%	0.00896862	0.0896862	7.72968e-11	1.93242e-10	8.24144e-09	8.24144e-08	-1.4	-1.4	2.075(1.654;2.746)	1.146(1.008;1.445)	1.835(0.901;2.005)	0.529(0.355;0.767)
37	SCD16: 16:1n7/16:0	MUFA	conc.	0.666012	0.732613	1.28913e-06	7.0902e-06	0.0100591	0.026651	-0.3	-0.5	0.211(0.161;0.26)	0.16(0.136;0.208)	0.245(0.198;0.331)	0.212(0.164;0.262)	38	SCD16	MUFA	conc.	0.928127	0.928127	1.31192e-06	2.88623e-06	0.00142476	0.00261206	-0.3	-0.4	0.187(0.164;0.259)	0.156(0.136;0.204)	0.259(0.237;0.355)	0.237(0.17;0.304)
38	SCD16: 16:1n7/16:0	MUFA	mol-%	0.666012	0.666012	1.28913e-06	3.22282e-06	0.0100591	0.0201182	-0.3	-0.5	0.213(0.162;0.262)	0.161(0.137;0.21)	0.247(0.199;0.333)	0.214(0.165;0.264)	37	SCD16	MUFA	mol-%	0.928127	0.928127	1.31192e-06	2.62385e-06	0.00142476	0.0023746	-0.3	-0.4	0.188(0.165;0.261)	0.157(0.138;0.205)	0.261(0.239;0.358)	0.239(0.171;0.306)
39	SCD18: 18:1n9/18:0	MUFA	conc.	0.569143	0.732613	0.00700274	0.0128384	0.0466168	0.0640981	-0.4	-0.3	28.745(25.402;35.835)	27.504(24.353;30.529)	31.071(27.366;36.018)	30.184(24.533;34.352)	40	SCD18	MUFA	conc.	0.336853	0.597733	0.32227	0.354497	0.0890202	0.0985416	-0.1	-0.3	29.239(26.524;37.46)	29.371(26.396;35.566)	29.762(26.209;34.42)	28.534(22.69;31.632)
40	SCD18: 18:1n9/18:0	MUFA	mol-%	0.569143	0.632381	0.00700274	0.0100039	0.0466168	0.058271	-0.4	-0.3	28.949(25.582;36.09)	27.699(24.526;30.747)	31.292(27.561;36.274)	30.399(24.708;34.596)	39	SCD18	MUFA	mol-%	0.336853	0.760752	0.32227	0.32227	0.0890202	0.0895833	-0.1	-0.3	29.447(26.713;37.727)	29.58(26.584;35.819)	29.974(26.395;34.665)	28.737(22.852;31.857)
41	Saturated, total	SAFA	conc.	0.39322	0.702509	5.06661e-05	0.000185776	7.24993e-05	0.000265831	-0.4	-0.5	109.7(92.7;121.4)	98.3(86.3;106.5)	103.9(91.7;119.6)	92.7(80.1;106.8)	42	Saturated	SAFA	conc.	0.162102	0.549319	5.07381e-09	1.3953e-08	8.95805e-06	2.96543e-05	-0.5	-0.5	97.9(90;108.9)	87(78.4;98.7)	98.4(85.4;113.7)	87.7(76.7;102.7)
42	Saturated, total	SAFA	mol-%	0.485518	0.606898	8.42555e-10	2.80852e-09	3.09902e-07	7.74754e-07	-1	-1.1	13.7(13;14.2)	12.6(12.1;13)	13(12.4;13.2)	11.8(11.2;12.3)	41	Saturated	SAFA	mol-%	0.0550372	0.275186	8.59755e-06	1.43292e-05	4.61582e-07	1.15395e-06	-0.5	-0.6	13.3(12.8;13.6)	12.9(12.3;13.3)	12.9(12.4;13.4)	12.2(11.9;12.6)
43	Monoenes, total	MUFA	conc.	0.418619	0.702509	2.84126e-09	3.12538e-08	4.60468e-08	2.53257e-07	-0.7	-0.8	200.9(176.9;241.7)	170.9(143.3;205.1)	208.2(189.6;239.7)	171.5(135.9;205.8)	43	Monoenes	MUFA	conc.	0.204447	0.549319	7.67493e-14	8.44242e-13	1.40728e-07	7.74006e-07	-0.8	-0.7	190.3(172.7;208)	161.2(141.3;181)	197.1(178;248.4)	164.9(141;192)
44	Monoenes, total	MUFA	mol-%	0.203192	0.406385	5.21113e-10	2.60556e-09	1.15405e-09	7.17964e-09	-1	-1.5	23.5(21.8;25.2)	20(18.6;21)	23.7(22.3;24.7)	20(18.4;22.3)	44	Monoenes	MUFA	mol-%	0.458547	0.764245	4.15164e-15	4.15164e-14	2.43457e-07	8.11525e-07	-0.8	-1.2	23.1(21.5;25.5)	20.3(19.2;21.8)	24.7(22.1;25.7)	21.3(19.3;23.1)
45	Polyunsaturated, total	PUFA	conc.	0.891504	0.891504	0.0288402	0.0453204	0.0445943	0.0640981	0.2	0.2	572.9(495.3;633.8)	596.9(527.2;646.8)	570.2(501;633.1)	605(525.4;660.7)	46	Polyunsaturated	PUFA	conc.	0.24969	0.549319	0.482637	0.482637	0.198583	0.198583	0	-0.2	531.5(465.1;583.9)	512.5(442;572.3)	547.7(454.4;610.6)	520.5(443.6;593.4)
46	Polyunsaturated, total	PUFA	mol-%	0.188832	0.406385	7.26254e-12	7.26254e-11	1.43593e-09	7.17964e-09	1.1	1.4	63(60.9;65.3)	67.2(66;69.9)	63.4(61.3;65.4)	67.8(65.8;70.7)	45	Polyunsaturated	PUFA	mol-%	0.125725	0.419084	1.45517e-14	7.27583e-14	3.42326e-08	1.71163e-07	0.8	1.1	63.3(61.1;65.6)	66.8(64.9;68.4)	62.1(60.5;65.2)	66.5(64.2;69.1)
47	CE, total		conc.	0.623332	0.732613	0.337794	0.337794	0.277003	0.338559	-0.1	-0.1	884.7(785.8;976.5)	869.3(748.4;955.5)	877.2(779.9;1018.5)	855.5(780.5;967.2)	47	Maara		conc.	0.127186	0.549319	6.80276e-05	0.000124717	0.000827681	0.0018209	-0.3	-0.4	819.6(729;887.8)	752(673.9;855.8)	815.6(723.4;926.9)	797.2(662.1;872.2)

## Sheet: Table S7 
Supplementary table S7. Changes in the concentrations (conc.) and proportions (mol-%) in the plasma phospholipid fatty acids in the high-LA and high-ALA study arms. Differential response to study diets between FADS1 rs174550 TT and CC genotypes (Genotype-diet -interaction) and changes within each group (Diet) was tested with linear mixed effect model.
High-LA study arm																High-ALA study arm
						TT	TT	CC	CC	TT	CC	TT	TT	CC	CC							TT	TT	CC	CC	TT	CC	TT	TT	CC	CC
												n = 32	n = 32	n = 26	n = 26													n = 39	n = 39	n = 21	n = 21
												Median (IQR)	Median (IQR)	Median (IQR)	Median (IQR)													Median (IQR)	Median (IQR)	Median (IQR)	Median (IQR)
Order	Fatty acid	Class	Type	Genotype-diet, p	Genotype-diet, FDR	Diet, p	Diet, FDR	Diet, p	Diet, FDR	Cohen's D	Cohen's D	0 wk	8 wk	0 wk	8 wk	Order	Fatty acid	Class	Type	Genotype-diet, p	Genotype-diet, FDR	Diet, p	Diet, FDR	Diet, p	Diet, FDR	Cohen's D	Cohen's D	0 wk	8 wk	0 wk	8 wk
1	14:0	SAFA	conc.	0.908982	0.977015	0.917877	0.917877	0.68733	0.756063	0	0.1	4.1(3.3;5.1)	4.2(3.3;4.8)	4.2(3.6;5.2)	4.1(3.6;5.2)	1	14:0	SAFA	conc.	0.0672272	0.2465	0.514566	0.566023	0.0884022	0.10236	0.1	-0.3	3.7(3;4.4)	3.7(3.3;4.2)	4.6(3.1;5.7)	4(2.9;5)
2	14:0	SAFA	mol-%	0.325202	0.5235	0.74456	0.780015	0.0779495	0.109412	0	0.3	0.4(0.4;0.5)	0.4(0.4;0.5)	0.4(0.4;0.5)	0.5(0.4;0.5)	2	14:0	SAFA	mol-%	0.115232	0.362159	0.105364	0.1159	0.291976	0.30588	0.2	-0.1	0.4(0.3;0.5)	0.4(0.4;0.5)	0.5(0.3;0.5)	0.4(0.4;0.5)
3	15:0	SAFA	conc.	0.122961	0.263346	0.565071	0.654292	0.0115958	0.0196236	0	-0.4	2.4(2;2.9)	2.4(1.8;2.8)	2.5(2.1;2.8)	2.2(2;2.5)	3	15:0	SAFA	conc.	0.215472	0.416716	0.000285279	0.000448295	0.000250428	0.000423801	-0.4	-0.6	2.2(1.9;2.6)	2(1.7;2.4)	2.5(2.1;3.1)	2.2(1.9;2.7)
4	15:0	SAFA	mol-%	0.18964	0.415433	0.575765	0.734319	0.0148564	0.0272367	0	-0.3	0.2(0.2;0.3)	0.2(0.2;0.3)	0.2(0.2;0.3)	0.2(0.2;0.3)	4	15:0	SAFA	mol-%	0.334351	0.616595	0.0204276	0.024967	0.00436635	0.00686141	-0.3	-0.4	0.2(0.2;0.2)	0.2(0.2;0.2)	0.2(0.2;0.3)	0.2(0.2;0.3)
5	16:0	SAFA	conc.	0.0946537	0.231376	0.0817282	0.149261	0.00615915	0.0123183	-0.1	-0.4	309.9(290.3;354)	296.8(285.3;348.6)	333(302.3;369)	303.2(257.3;349.6)	5	16:0	SAFA	conc.	0.103174	0.31023	0.00187697	0.0027529	0.000973774	0.0014282	-0.3	-0.4	301.1(280.6;328)	285.8(262.7;311.2)	325.7(310.9;352.3)	301.9(269.7;336.7)
6	16:0	SAFA	mol-%	0.17009	0.415433	0.00022876	0.00125818	0.000144546	0.0003975	-0.4	-0.8	29.4(28.5;30.2)	28.5(27.7;29.3)	30(29.1;30.6)	28.8(27.7;29.9)	6	16:0	SAFA	mol-%	0.190551	0.524014	4.08288e-06	6.90949e-06	0.00067877	0.00114869	-0.3	-0.6	29.6(28.6;30.4)	29.2(28.2;29.9)	29.9(29.4;30.6)	29.3(28.4;29.7)
7	17:0	SAFA	conc.	0.221314	0.324594	0.445324	0.653142	0.0088787	0.0162776	-0.1	-0.3	4.7(3.9;6.1)	4.7(3.8;5.6)	5(4.4;6.1)	4.8(4.1;5.6)	7	17:0	SAFA	conc.	0.141013	0.31023	0.0901045	0.116606	0.000604222	0.000949492	-0.1	-0.4	4.6(4.1;5.6)	4.4(3.9;5.2)	5.1(4.5;5.7)	4.6(4;5.3)
8	17:0	SAFA	mol-%	0.700976	0.771073	0.600807	0.734319	0.781957	0.781957	-0.1	0	0.4(0.4;0.5)	0.4(0.3;0.5)	0.4(0.4;0.5)	0.4(0.4;0.5)	8	17:0	SAFA	mol-%	0.453879	0.630107	0.704773	0.704773	0.269348	0.296283	0	-0.1	0.4(0.4;0.5)	0.4(0.4;0.5)	0.4(0.4;0.5)	0.4(0.4;0.5)
9	18:0	SAFA	conc.	0.218351	0.324594	0.0881999	0.149261	0.907541	0.907541	0.1	0	144.6(134.7;161.2)	149.5(145.8;164.4)	147.9(135.9;161.6)	143.9(130.8;160.5)	9	18:0	SAFA	conc.	0.243883	0.416716	0.679819	0.679819	0.31607	0.347678	0.1	-0.1	134.5(121.6;150.3)	134.8(121.6;159.7)	145.1(124.5;158.2)	142.3(120.4;160)
10	18:0	SAFA	mol-%	0.173166	0.415433	0.00918599	0.018372	3.4443e-05	0.000126291	0.4	0.6	12.4(11.7;12.8)	12.5(12;13.2)	12(11.4;12.4)	12.4(12;13.1)	10	18:0	SAFA	mol-%	0.731443	0.812574	1.53272e-05	2.40857e-05	0.0244139	0.0335691	0.4	0.3	12(11.3;12.8)	12.4(11.9;13.1)	11.8(11.5;12.3)	12.3(11.7;13.1)
11	20:0	SAFA	conc.	0.0444998	0.139857	0.83009	0.869618	0.0188203	0.0295747	0	-0.4	5.1(4.5;5.8)	5.4(4.5;6)	5.2(4.8;6)	5(4;5.4)	11	20:0	SAFA	conc.	0.551843	0.714149	8.39976e-07	1.84795e-06	6.50025e-06	1.78757e-05	0.8	1.1	4.9(4.3;5.4)	5.8(5;6.7)	5(4.5;5.3)	6.1(5.5;6.8)
12	20:0	SAFA	mol-%	0.240872	0.441598	0.679031	0.746935	0.123415	0.150841	0	-0.2	0.4(0.3;0.4)	0.4(0.4;0.4)	0.4(0.3;0.4)	0.4(0.3;0.4)	12	20:0	SAFA	mol-%	0.486901	0.630107	9.38381e-09	2.9492e-08	6.26117e-06	2.00281e-05	1.2	1.3	0.4(0.4;0.4)	0.5(0.4;0.5)	0.4(0.3;0.4)	0.5(0.4;0.5)
13	22:0	SAFA	conc.	0.158667	0.290889	0.0145456	0.0457148	0.48912	0.56635	0.5	0.1	10.6(9.5;12.5)	12.4(10.8;14.3)	11.8(9.8;13.1)	11.5(10.3;12.8)	13	22:0	SAFA	conc.	0.138954	0.31023	0.167738	0.194223	0.0166132	0.0214994	-0.2	-0.5	10.3(9.3;12.6)	9.2(8.1;12.1)	10.4(9.3;11.9)	9.1(8.7;10.2)
14	22:0	SAFA	mol-%	0.47227	0.60775	0.00840009	0.018372	0.064605	0.101522	0.6	0.4	0.8(0.6;0.9)	0.9(0.7;1)	0.8(0.7;0.9)	0.9(0.7;0.9)	14	22:0	SAFA	mol-%	0.323804	0.616595	0.580777	0.608433	0.128482	0.157033	-0.1	-0.3	0.8(0.7;0.9)	0.7(0.7;0.9)	0.7(0.7;0.8)	0.7(0.6;0.8)
15	24:0	SAFA	conc.	0.201975	0.324594	0.0291246	0.0638741	0.72916	0.763882	0.4	0.1	8.9(8.3;11)	10.6(9.2;13.7)	10.1(8.5;11.9)	10.3(9.4;11.1)	15	24:0	SAFA	conc.	0.0540605	0.237866	5.50441e-06	1.00914e-05	1.27141e-05	2.54283e-05	-0.6	-1.1	9.3(7.6;10.2)	7.3(6.2;9.1)	9.7(7.6;10.6)	7(5.1;8.1)
16	24:0	SAFA	mol-%	0.386253	0.531098	0.00667078	0.0163064	0.0795724	0.109412	0.5	0.4	0.6(0.5;0.7)	0.7(0.6;0.8)	0.6(0.6;0.7)	0.7(0.6;0.8)	16	24:0	SAFA	mol-%	0.103983	0.362159	1.11266e-06	2.03988e-06	3.88249e-06	1.7083e-05	-0.6	-1	0.6(0.5;0.7)	0.5(0.4;0.6)	0.6(0.5;0.7)	0.5(0.4;0.6)
17	16:1n7	MUFA	conc.	0.131673	0.263346	0.031937	0.0638741	0.005335	0.011737	-0.1	-0.4	5.2(4.1;6.3)	4.9(3.5;5.7)	6.2(5.2;8.4)	5.3(3.8;7.5)	17	16:1n7	MUFA	conc.	0.390131	0.572193	0.00215315	0.00296058	0.015098	0.0207598	-0.2	-0.4	4.7(4.1;5.6)	4.4(3.6;5.3)	6.6(5.7;7.5)	5.1(4.5;7.8)
18	16:1n7	MUFA	mol-%	0.49725	0.60775	0.0187016	0.0342863	0.0144451	0.0272367	-0.1	-0.4	0.5(0.4;0.5)	0.4(0.3;0.5)	0.6(0.5;0.7)	0.5(0.4;0.6)	18	16:1n7	MUFA	mol-%	0.392379	0.616595	0.0875407	0.101363	0.154259	0.178615	-0.1	-0.3	0.5(0.4;0.6)	0.4(0.4;0.6)	0.6(0.6;0.7)	0.5(0.4;0.7)
19	18:1n7	MUFA	conc.	0.0241499	0.139857	0.000344177	0.00271502	1.74661e-06	3.84255e-05	-0.4	-0.8	18.6(15.9;21.3)	17.8(14;19.9)	18.9(16.9;21.9)	16.2(13.9;18.6)	19	18:1n7	MUFA	conc.	0.051923	0.237866	2.9288e-12	3.22168e-11	6.13179e-09	4.49664e-08	-0.9	-1.3	18.2(16.1;20.4)	15.8(13.8;18.1)	19.4(17.3;20.3)	15.9(14.2;16.4)
20	18:1n7	MUFA	mol-%	0.135786	0.415433	0.000554181	0.00243839	3.19159e-05	0.000126291	-0.5	-0.8	1.6(1.4;1.7)	1.5(1.3;1.6)	1.6(1.4;1.7)	1.4(1.3;1.5)	20	18:1n7	MUFA	mol-%	0.921633	0.921633	7.5576e-08	1.51152e-07	1.47022e-06	8.0862e-06	-0.8	-0.8	1.6(1.5;1.8)	1.4(1.3;1.6)	1.6(1.5;1.8)	1.3(1.2;1.6)
21	18:1n9	MUFA	conc.	0.0415444	0.139857	0.00121864	0.00670251	0.00014773	0.000650013	-0.3	-0.8	110.1(105.2;124.7)	98.3(88.9;122.3)	121.2(115.7;135.5)	110.5(91.4;119.2)	21	18:1n9	MUFA	conc.	0.435505	0.598819	5.1271e-06	1.00914e-05	0.000231803	0.000423801	-0.5	-0.6	105.3(100.8;118.6)	94.5(91.9;104.8)	116.7(112.2;134)	103.9(99.1;125.2)
22	18:1n9	MUFA	mol-%	0.333137	0.5235	7.21298e-05	0.000793428	0.000100408	0.000315569	-0.6	-1	9.4(8.9;10.2)	8.6(8.1;9.5)	10(9.8;10.6)	9.3(8.5;9.8)	22	18:1n9	MUFA	mol-%	0.738704	0.812574	3.15633e-08	7.71548e-08	0.012774	0.0187352	-0.6	-0.7	9.8(9.3;10.4)	9.1(8.7;9.6)	10(9.4;10.8)	9.5(9.1;9.9)
23	20:1n9+11	MUFA	conc.	0.968679	0.977015	0.509862	0.654292	0.267651	0.327129	0.1	0.1	3.9(3.6;4.4)	3.9(3.5;4.3)	4.1(3.7;4.4)	4.1(3.5;4.5)	23	20:1n9+11	MUFA	conc.	0.991662	0.991662	1.15937e-14	2.55061e-13	2.5935e-09	3.29533e-08	2.2	2.5	3.6(3.3;4.1)	7.1(5.9;8.4)	4.2(4;4.6)	9(7.4;9.8)
24	20:1n9+11	MUFA	mol-%	0.382166	0.531098	0.638683	0.739528	0.452273	0.473809	0.1	0.2	0.3(0.3;0.3)	0.3(0.3;0.3)	0.3(0.3;0.3)	0.3(0.3;0.3)	24	20:1n9+11	MUFA	mol-%	0.348158	0.616595	1.0608e-13	2.33375e-12	5.67725e-10	1.24899e-08	2.7	2.3	0.3(0.3;0.3)	0.6(0.5;0.7)	0.3(0.3;0.4)	0.7(0.6;0.9)
25	24:1n9	MUFA	conc.	0.0416241	0.139857	0.146725	0.230568	0.00182135	0.00667827	-0.3	-0.8	23.2(21.5;28)	22.5(19.3;25.9)	25.4(22.1;30.2)	21.1(17.4;25.6)	25	24:1n9	MUFA	conc.	0.612123	0.74815	2.98948e-09	9.39549e-09	2.70708e-06	8.50798e-06	1	0.9	24.5(20.8;29.2)	31.5(26.8;36.2)	23.7(20;27.8)	31.6(24.2;38.7)
26	24:1n9	MUFA	mol-%	0.149507	0.415433	0.217588	0.341924	0.0102249	0.0224948	-0.3	-0.6	1.6(1.3;1.7)	1.4(1.3;1.7)	1.7(1.4;1.9)	1.4(1.2;1.7)	26	24:1n9	MUFA	mol-%	0.273257	0.616595	1.42149e-09	5.21212e-09	6.37259e-06	2.00281e-05	1.4	1.3	1.7(1.5;1.9)	2.2(2;2.4)	1.5(1.4;1.8)	2.2(1.8;2.6)
27	18:2n6	PUFA	conc.	0.977015	0.977015	4.58744e-05	0.00100924	0.00463893	0.0113396	0.5	0.5	238.5(211.5;267.7)	272.7(234.5;306.7)	266(230.9;285.5)	297.6(256.8;328.9)	27	18:2n6	PUFA	conc.	0.721148	0.835014	0.676406	0.679819	0.46092	0.46092	0.1	0.1	227.1(191.9;250.6)	229.5(203.2;257.4)	255.7(226.8;301.6)	262.3(240.9;301.5)
28	18:2n6	PUFA	mol-%	0.0234908	0.258399	2.61262e-08	5.74776e-07	6.42933e-07	1.41445e-05	0.8	1.3	19.6(18.1;21.2)	21.8(20.2;24.2)	21.2(20;24)	25.4(24.2;26.9)	28	18:2n6	PUFA	mol-%	0.0680881	0.354058	0.00300101	0.00412638	0.000657666	0.00114869	0.3	0.7	20.6(18.4;21.8)	20.7(19.8;22.5)	21.6(19.4;24.2)	23.4(22.2;24.7)
29	20:3n6	PUFA	conc.	0.357147	0.436513	0.479021	0.654292	0.125704	0.162676	-0.1	-0.2	31.1(23.4;38.7)	29.8(24.7;35.3)	33.4(28.1;42.5)	32.6(26.9;35.5)	29	20:3n6	PUFA	conc.	0.265183	0.416716	1.48003e-08	4.07008e-08	8.41162e-06	2.05617e-05	-0.9	-0.9	28.8(25.2;33.5)	23.5(19.4;26.7)	32.7(26.3;42.3)	23.6(21;29.3)
30	20:3n6	PUFA	mol-%	0.892382	0.892382	0.384767	0.529055	0.432231	0.473809	-0.1	-0.1	2.4(2.1;2.7)	2.3(2;2.7)	2.7(2.1;3)	2.7(2.2;3)	30	20:3n6	PUFA	mol-%	0.479846	0.630107	1.1699e-08	3.21722e-08	2.94623e-05	6.4817e-05	-0.9	-0.8	2.3(2.1;2.8)	1.9(1.7;2.2)	2.5(2.3;3)	1.9(1.7;2.4)
31	20:4n6	PUFA	conc.	0.00012328	0.00271217	0.724168	0.796584	1.47126e-05	0.000120022	0	-0.7	126.1(113.8;138.4)	124.4(102.4;142.9)	99.3(84;115.8)	81.3(72.6;94.8)	31	20:4n6	PUFA	conc.	0.94256	0.991662	8.03857e-10	4.42121e-09	1.58845e-06	5.82432e-06	-0.9	-0.8	112.4(103;129.3)	99(81.8;112.3)	90.8(84;107.5)	77.1(69;88.6)
32	20:4n6	PUFA	mol-%	0.000953264	0.0209718	0.934982	0.934982	1.58857e-05	8.73714e-05	0	-0.6	9.7(8.8;10.8)	9.6(8.5;10.8)	7.6(7;8.4)	6.3(5.8;7.7)	32	20:4n6	PUFA	mol-%	0.536778	0.656062	2.01491e-10	1.4776e-09	0.000120692	0.000241383	-1	-0.8	9.5(8.7;10.2)	8.1(7.2;9.1)	7.4(6.6;8.2)	6.3(5.8;7.4)
33	22:4n6	PUFA	conc.	0.0219283	0.139857	0.550034	0.654292	0.0308178	0.0451994	0.1	-0.5	3.8(3.2;4.2)	3.5(3.1;4.4)	3.3(2.7;4.2)	2.9(2.6;3.4)	33	22:4n6	PUFA	conc.	0.955204	0.991662	1.15132e-09	5.06581e-09	1.46523e-06	5.82432e-06	-1.1	-0.8	3.4(2.5;3.8)	2.3(1.9;2.8)	2.9(2.4;3.4)	2.2(1.5;2.9)
34	22:4n6	PUFA	mol-%	0.0737513	0.415433	0.33604	0.492858	0.111117	0.143798	0.1	-0.3	0.3(0.2;0.3)	0.3(0.2;0.3)	0.2(0.2;0.3)	0.2(0.2;0.2)	34	22:4n6	PUFA	mol-%	0.859594	0.900527	1.20653e-09	5.21212e-09	1.04899e-06	7.69258e-06	-1.1	-0.8	0.3(0.2;0.3)	0.2(0.2;0.2)	0.2(0.2;0.2)	0.2(0.1;0.2)
35	22:5n6	PUFA	conc.	0.089022	0.231376	0.0118545	0.0434666	1.63666e-05	0.000120022	-0.4	-0.8	2.3(1.5;3)	1.7(1.4;2.3)	2.4(1.7;2.9)	1.7(1.5;2)	35	22:5n6	PUFA	conc.	0.252844	0.416716	2.06423e-09	7.56884e-09	1.0777e-05	2.37093e-05	-0.8	-1	2(1.6;2.5)	1.3(1;1.7)	2.1(1.5;2.6)	1.2(1;1.7)
36	22:5n6	PUFA	mol-%	0.207717	0.415433	0.0051441	0.0141463	8.07671e-06	5.92292e-05	-0.5	-0.8	0.2(0.1;0.2)	0.1(0.1;0.2)	0.2(0.1;0.2)	0.1(0.1;0.1)	36	22:5n6	PUFA	mol-%	0.381575	0.616595	7.93177e-10	4.36247e-09	1.61034e-05	3.93639e-05	-0.9	-1.1	0.1(0.1;0.2)	0.1(0.1;0.1)	0.1(0.1;0.2)	0.1(0.1;0.1)
37	18:3n3	PUFA	conc.	0.388716	0.450093	0.0196096	0.0479347	0.00283268	0.00778988	-0.1	-0.2	3.6(3;4.7)	2.8(2.4;4.7)	4.8(3.7;5.2)	3.9(2.9;4.3)	37	18:3n3	PUFA	conc.	0.131956	0.31023	1.87476e-11	1.37483e-10	2.99576e-09	3.29533e-08	1.7	2	3.9(3.1;4.6)	9.4(6.7;12)	4.5(4;5.2)	15.2(10.1;17.6)
38	18:3n3	PUFA	mol-%	0.630881	0.730494	0.0229494	0.0388374	0.00596476	0.0145805	-0.2	-0.2	0.3(0.3;0.4)	0.3(0.2;0.4)	0.4(0.3;0.4)	0.3(0.3;0.4)	38	18:3n3	PUFA	mol-%	0.0435033	0.319024	8.14654e-12	8.96119e-11	6.63388e-09	7.29726e-08	2.1	2.3	0.3(0.3;0.4)	0.8(0.7;1.1)	0.4(0.3;0.4)	1.5(0.9;1.7)
39	20:5n3	PUFA	conc.	0.333753	0.436513	0.00037023	0.00271502	0.0950502	0.130694	-0.7	-0.2	27.4(21.9;35.6)	19.9(12.8;24.4)	22.5(13.9;29)	14.8(10;23.3)	39	20:5n3	PUFA	conc.	0.0188176	0.235025	3.58509e-07	8.76356e-07	0.408425	0.427874	0.9	0.2	23.7(18.2;27.3)	38(27.2;41.9)	21.3(14.8;30.7)	23.9(17.7;32.3)
40	20:5n3	PUFA	mol-%	0.204804	0.415433	0.000168519	0.00123581	0.239883	0.277759	-0.7	-0.2	2.2(1.6;2.8)	1.4(1.1;1.9)	1.8(1.1;1.9)	1.1(0.8;1.8)	40	20:5n3	PUFA	mol-%	0.04045	0.319024	3.90346e-08	8.58761e-08	0.117986	0.152687	1	0.3	1.8(1.6;2.2)	3.1(2.4;3.4)	1.5(1.2;2.2)	2.1(1.6;2.7)
41	22:5n3	PUFA	conc.	0.0405084	0.139857	0.0101887	0.0434666	9.46832e-05	0.000520758	-0.4	-0.8	18.6(15.2;19.8)	15.4(13;18.9)	14(12.5;17.1)	11.9(10.5;13.2)	41	22:5n3	PUFA	conc.	0.0320488	0.235025	0.1342	0.164023	0.0579824	0.0708674	0.3	-0.2	15.2(14.1;17.6)	16.6(13.5;18.7)	14.9(13.1;17.7)	14(12.2;17.5)
42	22:5n3	PUFA	mol-%	0.146971	0.415433	0.00138954	0.00509499	7.91098e-06	5.92292e-05	-0.6	-0.7	1.2(1.1;1.5)	1.1(1;1.2)	1(0.9;1.1)	0.9(0.8;1)	42	22:5n3	PUFA	mol-%	0.032596	0.319024	0.0142479	0.0184385	0.485065	0.485065	0.5	-0.1	1.2(1.1;1.3)	1.2(1.1;1.4)	1.1(1;1.2)	1(1;1.2)
43	22:6n3	PUFA	conc.	0.353155	0.436513	0.0174319	0.0479347	0.00263323	0.00778988	-0.3	-0.5	74.8(65.2;85.4)	66.6(56.6;83)	77.7(60.5;90.5)	65.4(57;80.1)	43	22:6n3	PUFA	conc.	0.0308841	0.235025	1.1096e-05	1.87778e-05	5.81866e-07	3.20027e-06	-0.6	-0.7	71.8(62.6;80.9)	63.5(52.5;70.9)	73.4(64.6;84.6)	56.1(49.3;72)
44	22:6n3	PUFA	mol-%	0.871025	0.892382	0.00454571	0.0141463	0.0317731	0.0537698	-0.3	-0.4	5.6(4.5;6.1)	4.8(4.1;6.1)	5.7(4.8;6)	4.9(4.2;5.6)	44	22:6n3	PUFA	mol-%	0.0804677	0.354058	0.000501116	0.000734971	7.30889e-06	2.00995e-05	-0.5	-0.7	5.5(4.4;6.3)	4.9(4.2;5.4)	5.4(4.8;6.3)	4.5(4;5.2)
45	D5D: 20:4n6/20:3n6	PUFA	conc.	0.0232878	0.0853885	0.442108	0.59133	0.0320306	0.0880841	0.1	-0.4	4.168(3.172;5.018)	4.044(3.403;4.949)	2.896(2.493;3.282)	2.582(2.216;3.075)	45	D5D:20:4n6/20:3n6	PUFA	conc.	0.633278	0.870757	0.110664	0.121731	0.0974421	0.119096	0.3	0.4	4.019(3.467;4.525)	4.213(3.768;4.774)	2.776(2.425;3.368)	3.174(2.629;3.831)
46	D5D: 20:4n6/20:3n6	PUFA	mol-%	0.0232878	0.0900126	0.442108	0.491231	0.0320306	0.0640612	0.1	-0.4	4.196(3.193;5.052)	4.071(3.426;4.982)	2.916(2.51;3.304)	2.599(2.23;3.096)	46	D5D:20:4n6/20:3n6	PUFA	mol-%	0.633278	0.791597	0.110664	0.184441	0.0974421	0.162404	0.3	0.4	4.047(3.49;4.555)	4.241(3.794;4.806)	2.794(2.441;3.391)	3.196(2.647;3.857)
47	ELOVL: 22:4n6/20:4n6	PUFA	conc.	0.496221	0.545843	0.358605	0.563521	0.130573	0.179538	0.1	0.2	0.031(0.025;0.034)	0.03(0.028;0.036)	0.033(0.029;0.037)	0.036(0.033;0.04)	47	ELOVL:22:4n6/20:4n6	PUFA	conc.	0.739962	0.904398	1.3231e-05	2.91082e-05	0.00268853	0.00422483	-0.6	-0.6	0.028(0.023;0.033)	0.024(0.02;0.029)	0.029(0.026;0.037)	0.028(0.022;0.032)
48	ELOVL: 22:4n6/20:4n6	PUFA	mol-%	0.496221	0.551356	0.358605	0.448256	0.130573	0.163217	0.1	0.2	0.029(0.023;0.032)	0.027(0.025;0.033)	0.03(0.027;0.033)	0.033(0.03;0.036)	48	ELOVL:22:4n6/20:4n6	PUFA	mol-%	0.74	0.822222	1.32961e-05	2.65921e-05	0.00268853	0.00672132	-0.6	-0.6	0.026(0.021;0.031)	0.022(0.019;0.026)	0.027(0.024;0.034)	0.026(0.02;0.029)
49	ELOVL: 22:5n3/20:5n3	PUFA	conc.	0.100028	0.220061	0.00140852	0.00497392	0.769949	0.769949	0.6	0.1	0.647(0.524;0.888)	0.837(0.717;1.128)	0.658(0.574;0.99)	0.897(0.559;1.058)	49	ELOVL:22:5n3/20:5n3	PUFA	conc.	0.127056	0.351659	5.47158e-07	1.50468e-06	0.147114	0.161825	-0.7	-0.5	0.658(0.553;0.794)	0.453(0.39;0.58)	0.767(0.524;0.968)	0.532(0.486;0.714)
50	ELOVL: 22:5n3/20:5n3	PUFA	mol-%	0.100028	0.250069	0.00140852	0.00281704	0.769949	0.769949	0.6	0.1	0.592(0.48;0.813)	0.766(0.656;1.032)	0.602(0.525;0.906)	0.821(0.512;0.968)	50	ELOVL:22:5n3/20:5n3	PUFA	mol-%	0.127056	0.42352	5.47158e-07	1.36789e-06	0.147114	0.210163	-0.7	-0.5	0.602(0.506;0.726)	0.415(0.357;0.53)	0.702(0.479;0.886)	0.487(0.444;0.653)
51	20:4n6/18:2n6	PUFA	conc.	0.000749037	0.00823941	0.000803341	0.00441838	3.93579e-09	4.32937e-08	-0.4	-1	0.508(0.455;0.655)	0.466(0.383;0.602)	0.392(0.323;0.468)	0.273(0.233;0.338)	51	20:4n6/18:2n6	PUFA	conc.	0.426826	0.670726	7.59491e-10	8.3544e-09	5.4686e-06	3.00773e-05	-0.8	-0.9	0.496(0.458;0.576)	0.424(0.362;0.474)	0.352(0.303;0.449)	0.297(0.266;0.357)
52	20:4n6/18:2n6	PUFA	mol-%	0.000749037	0.00749037	0.000803341	0.00200835	3.93579e-09	3.93579e-08	-0.4	-1	0.468(0.419;0.603)	0.429(0.353;0.554)	0.361(0.297;0.431)	0.252(0.215;0.311)	52	20:4n6/18:2n6	PUFA	mol-%	0.426826	0.609751	7.59491e-10	7.59491e-09	5.4686e-06	2.7343e-05	-0.8	-0.9	0.456(0.422;0.53)	0.391(0.334;0.436)	0.324(0.279;0.414)	0.274(0.245;0.329)
53	20:5n3/18:3n3	PUFA	conc.	0.195535	0.268861	0.0171657	0.0377644	0.564564	0.690023	-0.3	0.1	6.944(4.924;10.638)	5.551(3.973;8.397)	5.141(2.801;6.368)	4.432(3.04;6.259)	53	20:5n3/18:3n3	PUFA	conc.	0.0166217	0.182838	4.53845e-08	1.6641e-07	1.08117e-06	1.18929e-05	-1.1	-1.3	5.975(4.629;8.385)	3.758(3.206;4.391)	4.47(2.705;7.945)	1.51(1.178;2.616)
54	20:5n3/18:3n3	PUFA	mol-%	0.195535	0.279336	0.0171657	0.0286094	0.564564	0.627294	-0.3	0.1	6.392(4.533;9.794)	5.11(3.658;7.73)	4.733(2.579;5.863)	4.08(2.799;5.762)	54	20:5n3/18:3n3	PUFA	mol-%	0.0166217	0.0831084	4.53845e-08	1.51282e-07	1.08117e-06	1.08117e-05	-1.1	-1.3	5.501(4.261;7.72)	3.46(2.951;4.042)	4.115(2.49;7.315)	1.39(1.084;2.408)
55	SCD16: 16:1n7/16:0	MUFA	conc.	0.563132	0.563132	0.04225	0.0774583	0.0463851	0.102047	-0.1	-0.3	0.016(0.014;0.018)	0.016(0.012;0.017)	0.019(0.016;0.023)	0.018(0.014;0.021)	55	SCD16	MUFA	conc.	0.412637	0.670726	0.270477	0.270477	0.210116	0.210116	-0.1	-0.2	0.015(0.013;0.019)	0.015(0.013;0.019)	0.02(0.018;0.024)	0.019(0.015;0.023)
56	SCD16: 16:1n7/16:0	MUFA	mol-%	0.563132	0.563132	0.04225	0.0603571	0.0463851	0.0773085	-0.1	-0.3	0.016(0.014;0.018)	0.016(0.012;0.017)	0.019(0.016;0.023)	0.018(0.014;0.022)	56	SCD16	MUFA	mol-%	0.412637	0.609751	0.270477	0.386395	0.210116	0.233462	-0.1	-0.2	0.016(0.013;0.019)	0.016(0.013;0.019)	0.02(0.018;0.024)	0.019(0.015;0.023)
57	SCD18: 18:1n9/18:0	MUFA	conc.	0.188609	0.268861	2.38933e-05	0.000262826	4.0009e-06	2.2005e-05	-0.6	-1.1	0.753(0.681;0.83)	0.668(0.619;0.758)	0.839(0.788;0.925)	0.738(0.67;0.803)	57	SCD18	MUFA	conc.	0.948542	0.948542	4.28169e-08	1.6641e-07	0.00247449	0.00422483	-0.6	-0.8	0.81(0.711;0.914)	0.736(0.672;0.79)	0.846(0.774;0.905)	0.741(0.705;0.808)
58	SCD18: 18:1n9/18:0	MUFA	mol-%	0.188609	0.279336	2.38933e-05	8.76172e-05	4.0009e-06	1.33363e-05	-0.6	-1.1	0.759(0.686;0.836)	0.672(0.624;0.763)	0.845(0.793;0.931)	0.743(0.674;0.809)	58	SCD18	MUFA	mol-%	0.948542	0.948542	4.28169e-08	1.51282e-07	0.00247449	0.00672132	-0.6	-0.8	0.816(0.717;0.92)	0.741(0.677;0.795)	0.852(0.78;0.911)	0.746(0.71;0.814)
59	Saturated, total	SAFA	conc.	0.0858595	0.220061	0.80317	0.80317	0.0651869	0.102437	0	-0.3	494(455.2;557.1)	493.6(473.5;559.2)	508.9(487.9;568.3)	486.2(430;561)	59	Saturated	SAFA	conc.	0.0525228	0.288875	0.0481632	0.0662243	0.00163763	0.00422483	-0.2	-0.4	465.7(439.2;510.7)	462.2(414.9;500.7)	517.5(465.7;542.4)	479(422.5;530.6)
60	Saturated, total	SAFA	mol-%	0.394285	0.492856	0.661055	0.661055	0.117779	0.163217	-0.1	-0.3	44.6(43.9;45.1)	44.3(44;45.1)	44.9(44.1;45.3)	44.3(44;44.8)	60	Saturated	SAFA	mol-%	0.00888175	0.0831084	0.967623	0.967623	0.0211261	0.0422522	0	-0.5	44.6(44.1;45.1)	44.4(44;45.1)	45(44.2;45.5)	44.1(43.6;45)
61	Monoenes, total	MUFA	conc.	0.0141443	0.0777937	0.0018087	0.00497392	9.50616e-06	3.48559e-05	-0.3	-0.9	161.9(153.3;179.4)	152.4(132.2;179.6)	178.5(166.8;197.9)	155.4(131;172.6)	61	Monoenes	MUFA	conc.	0.897843	0.948542	0.0900745	0.110091	0.0590045	0.0811312	-0.1	-0.2	158.8(150;171)	153.6(144.5;172)	181(160.1;190.7)	172.8(151.9;181.9)
62	Monoenes, total	MUFA	mol-%	0.142585	0.279336	2.62852e-05	8.76172e-05	3.91372e-07	1.95686e-06	-0.7	-1.3	13.4(12.8;14.1)	12.4(12;13.1)	14.2(13.8;14.8)	12.9(11.9;13.4)	62	Monoenes	MUFA	mol-%	0.338421	0.609751	0.934524	0.967623	0.575291	0.575291	-0.1	0.2	13.8(13.1;14.6)	13.9(13.1;14.5)	14.2(13.5;14.8)	14.6(14.2;14.7)
63	Polyunsaturated, total	PUFA	conc.	0.357372	0.436787	0.483816	0.59133	0.629672	0.692639	0.1	-0.1	515.7(476.6;570.5)	537.6(476.8;580.2)	514.8(474.6;585.5)	507.2(454.5;574.3)	63	Polyunsaturated	PUFA	conc.	0.173456	0.381603	0.0455355	0.0662243	0.0022284	0.00422483	-0.2	-0.3	484.5(449.9;541.7)	475.4(433.7;531.6)	517(475.2;584)	476.4(425;536.7)
64	Polyunsaturated, total	PUFA	mol-%	0.0270038	0.0900126	2.3089e-05	8.76172e-05	7.33283e-06	1.83321e-05	0.6	1.3	42.3(41.2;42.7)	42.8(42.1;43.8)	41.2(40.3;41.7)	42.7(41.9;43.7)	64	Polyunsaturated	PUFA	mol-%	0.281998	0.609751	0.692417	0.865521	0.204204	0.233462	0	0.3	41.6(40.7;42.5)	41.9(40.5;42.5)	40.9(40.3;41.9)	41.2(40.8;42.1)
65	PL, total		conc.	0.136867	0.250923	0.738049	0.80317	0.0579493	0.102437	0	-0.3	1168.4(1080.8;1321.4)	1176.2(1109.1;1312.5)	1198.6(1128.9;1349.2)	1153.8(1021;1311.6)	65	Maara		conc.	0.127876	0.351659	0.037495	0.0662243	0.00225807	0.00422483	-0.2	-0.3	1107.3(1037.3;1230.8)	1084.9(996;1193.5)	1232.2(1093.2;1310)	1116.2(999.6;1259.5)

## Sheet: Table S8 
Supplementary table S8. Changes in the concentrations (conc.) and proportions (mol-%) in the plasma triglyceride fatty acids in the high-LA and high-ALA study arms. Differential response to study diets between FADS1 rs174550 TT and CC genotypes (Genotype-diet -interaction) and changes within each group (Diet) was tested with linear mixed effect model.
High-LA study arm																High-ALA study arm
						TT	TT	CC	CC	TT	CC	TT	TT	CC	CC							TT	TT	CC	CC	TT	CC	TT	TT	CC	CC
												n = 32	n = 32	n = 26	n = 26													n = 39	n = 39	n = 21	n = 21
												Median (IQR)	Median (IQR)	Median (IQR)	Median (IQR)													Median (IQR)	Median (IQR)	Median (IQR)	Median (IQR)
Order	Fatty acid	Class	Type	Genotype-diet, p	Genotype-diet, FDR	Diet, p	Diet, FDR	Diet, p	Diet, FDR	Cohen's D	Cohen's D	0 wk	8 wk	0 wk	8 wk	Order	Fatty acid	Class	Type	Genotype-diet, p	Genotype-diet, FDR	Diet, p	Diet, FDR	Diet, p	Diet, FDR	Cohen's D	Cohen's D	0 wk	8 wk	0 wk	8 wk
1	14:0	SAFA	conc.	0.829592	0.829592	0.181165	0.267298	0.297981	0.495503	0.1	0.1	11.5(5.7;19.5)	13.6(8;20.1)	11.2(8.5;22.8)	15.2(9;20.9)	1	14:0	SAFA	conc.	0.183121	0.700852	0.232272	0.397283	0.313565	0.391957	0.2	-0.1	11.3(5.6;15.3)	9.8(7.5;16.7)	17.6(10.4;24.1)	11.5(7.5;22.3)
2	14:0	SAFA	mol-%	0.39551	0.593265	0.925767	0.925767	0.219627	0.366045	0	0.3	2.4(1.7;3.2)	2.3(1.9;3.5)	2.1(1.9;2.5)	2.3(1.9;2.9)	2	14:0	SAFA	mol-%	0.239803	0.461269	0.534161	0.616339	0.16814	0.210175	0.1	-0.3	2.2(1.6;2.7)	2.1(1.6;2.7)	2.3(1.9;3.3)	2.1(1.7;2.7)
3	16:0	SAFA	conc.	0.0776768	0.291288	0.185467	0.267298	0.195453	0.488634	0.2	-0.1	125.1(94;193.6)	143.3(103;206.8)	161(110.1;205.8)	163.3(101;223.2)	3	16:0	SAFA	conc.	0.175234	0.700852	0.590795	0.805629	0.149135	0.327077	0.2	0	130(98.4;159.4)	134.9(104.4;186.2)	187.7(141.9;235.5)	156.4(116.1;225.3)
4	16:0	SAFA	mol-%	0.321427	0.544663	0.0811206	0.121681	0.00713442	0.013377	-0.3	-0.6	25.3(23.6;27.5)	24.2(21.5;25.4)	26.7(24.4;28.2)	23.8(22.1;25.4)	4	15:0	SAFA	mol-%	0.0862014	0.323255	0.0222199	0.0370331	0.000194279	0.000582838	-0.2	-0.5	24.2(23.2;26.3)	23.3(21.5;26.1)	26(24;28.5)	23.6(21.1;27.1)
5	18:0	SAFA	conc.	0.533556	0.623683	0.101189	0.216833	0.330335	0.495503	0.2	0	17.2(12.4;23.3)	20.4(13.5;30.5)	20.6(14.8;28.7)	23.3(15.5;29.5)	5	18:0	SAFA	conc.	0.785744	0.905302	0.0616288	0.154072	0.174441	0.327077	0.3	0.2	17.9(13.8;22.2)	18.4(15.4;24.9)	20.8(16.1;31.1)	22.3(18.1;33.1)
6	18:0	SAFA	mol-%	0.326798	0.544663	0.406262	0.507828	0.736555	0.832285	-0.2	0.1	3(2.6;3.5)	3(2.6;3.5)	3(2.6;3.5)	2.9(2.7;3.3)	6	18:0	SAFA	mol-%	0.119392	0.358176	0.337928	0.42241	0.00471971	0.0117993	0.2	0.4	3.1(2.7;3.5)	3(2.7;3.6)	2.9(2.5;3.5)	3.3(3;3.6)
7	16:1n7	MUFA	conc.	0.0208976	0.124365	0.196922	0.267298	0.0650416	0.195125	0.1	-0.3	18.1(10.9;28.2)	18.5(13.5;24.3)	22.1(15.6;38)	23.2(12.9;33.1)	7	16:1n7	MUFA	conc.	0.205793	0.700852	0.98889	0.992399	0.114695	0.327077	0.1	-0.2	17(11.5;23)	18.1(11.4;26.3)	33.8(21.5;36.6)	23.8(17.2;36)
8	16:1n7	MUFA	mol-%	0.0863249	0.269086	0.0403071	0.0671786	0.00520536	0.0111543	-0.2	-0.6	3.5(3;4.2)	3.3(2.6;3.7)	4(3.3;4.6)	3.1(2.6;4)	8	16:1n7	MUFA	mol-%	0.0367444	0.246464	0.140752	0.191934	0.00643738	0.0120701	-0.2	-0.6	3.4(2.8;3.9)	3.2(2.3;3.8)	4.3(3.8;4.8)	3.9(2.9;4.4)
9	18:1n7	MUFA	conc.	0.00252681	0.0379022	0.10089	0.216833	0.0273652	0.102619	0.1	-0.3	11.9(9.9;18.5)	12.8(10.6;18.3)	16.5(12.4;22.5)	18.2(11.1;21.5)	9	18:1n7	MUFA	conc.	0.359085	0.721262	0.23837	0.397283	0.0554234	0.207838	-0.1	-0.3	13.6(10.7;17)	13.2(9.1;17.2)	20.6(14.1;23.3)	16.3(11.5;22)
10	18:1n7	MUFA	mol-%	0.0254586	0.190939	0.000743117	0.00371558	1.36467e-08	2.04701e-07	-0.5	-1.1	2.3(2.1;2.5)	2.1(1.9;2.3)	2.5(2.4;2.7)	2.2(2;2.3)	10	18:1n7	MUFA	mol-%	0.947826	0.947826	3.06862e-08	2.30147e-07	2.2467e-05	0.000112335	-1.1	-0.8	2.4(2.2;2.5)	2(1.9;2.2)	2.3(2.2;2.8)	2.1(1.9;2.2)
11	18:1n9	MUFA	conc.	0.024873	0.124365	0.0367573	0.110272	0.321744	0.495503	0.2	-0.1	217.8(167;315.7)	252.6(185.6;324.7)	296.2(217.8;338.5)	292.6(196.5;388.1)	11	18:1n9	MUFA	conc.	0.332872	0.721262	0.992399	0.992399	0.256487	0.385028	0	-0.1	231.6(184.1;294.2)	245.7(189.3;299.6)	301(246.2;398.6)	274.4(207.6;348.5)
12	18:1n9	MUFA	mol-%	0.00556722	0.0835083	0.00150688	0.00565079	1.68574e-07	1.26431e-06	-0.6	-1.5	39.5(37.7;41.2)	37.4(36.1;38.8)	41.2(39.9;41.9)	37.3(36.3;38.7)	12	18:1n9	MUFA	mol-%	0.584914	0.781889	5.63686e-08	2.81843e-07	5.10352e-05	0.000191382	-1	-1	41.3(39.1;42.5)	37.8(35.5;39.8)	41.5(39.1;43.1)	38(35.4;39.5)
13	20:1n9:11	MUFA	conc.	0.203981	0.437102	0.236341	0.272701	0.661301	0.778911	0.2	-0.1	4.1(3;5.4)	4.2(2.8;5.9)	5(4.3;6.1)	5.3(3.9;5.8)	13	20:1n9:11	MUFA	conc.	0.605918	0.757398	4.36159e-08	3.27119e-07	1.52471e-07	1.14353e-06	1	0.9	4.1(3.3;5)	5.9(4.2;8.4)	5.8(4.1;6.8)	8.4(6;12.7)
14	20:1n9:11	MUFA	mol-%	0.435165	0.593407	0.11077	0.15105	0.00165237	0.00413092	-0.2	-0.2	0.6(0.5;0.7)	0.6(0.5;0.7)	0.7(0.6;0.7)	0.6(0.5;0.7)	14	20:1n9:11	MUFA	mol-%	0.0492929	0.246464	2.52717e-07	9.47689e-07	4.23974e-08	3.17981e-07	1	1.8	0.6(0.5;0.7)	0.8(0.7;1)	0.6(0.5;0.7)	1(0.9;1.5)
15	18:2n6	PUFA	conc.	0.540526	0.623683	3.78348e-08	5.67522e-07	4.43897e-06	6.65846e-05	0.8	0.8	86.5(55.7;107.7)	127.7(104.1;145.7)	100.5(74.6;125.8)	148.4(104;204.2)	15	18:2n6	PUFA	conc.	0.516666	0.721262	0.00412628	0.0123788	0.304892	0.391957	0.3	0.3	88.4(66.5;112.8)	98(74.2;130.8)	97(85.8;124.9)	103.6(78.9;153.8)
16	18:2n6	PUFA	mol-%	0.222912	0.533489	5.37817e-07	8.06726e-06	1.92321e-06	9.61605e-06	1	1.4	14.7(13.1;17.1)	19.1(17;22.8)	13.9(12;15.7)	20(18.2;22.3)	16	18:2n6	PUFA	mol-%	0.24601	0.461269	0.0175865	0.0329747	0.0138364	0.0230607	0.2	0.4	14.8(13;16.4)	15.9(12.9;17.7)	13.5(11.2;15.8)	15(13.9;17)
17	18:3n6	PUFA	conc.	0.325349	0.542249	2.23225e-06	1.67419e-05	5.6187e-05	0.000421402	0.8	0.6	2(1.4;3.3)	3.5(2.8;4.8)	1.1(0.6;1.5)	1.5(1;2.4)	17	18:3n6	PUFA	conc.	0.528925	0.721262	0.32668	0.49002	0.66992	0.717772	0.1	0	2(1.5;2.9)	2.4(1.4;3.3)	1(0.6;1.3)	1(0.6;1.6)
18	18:3n6	PUFA	mol-%	0.775457	0.894758	0.000378969	0.00284227	8.9758e-06	3.36593e-05	0.8	0.6	0.4(0.3;0.5)	0.5(0.4;0.6)	0.1(0.1;0.2)	0.2(0.1;0.3)	18	18:3n6	PUFA	mol-%	0.693139	0.781889	0.996126	0.996126	0.823122	0.874011	0	0	0.4(0.2;0.5)	0.3(0.2;0.5)	0.1(0.1;0.2)	0.1(0.1;0.2)
19	20:3n6	PUFA	conc.	0.528084	0.623683	2.05356e-05	0.000102678	0.000435709	0.00217855	0.6	0.3	1.8(1.5;2.4)	2.7(2;3.9)	2(1.3;3.2)	2.8(1.6;4.6)	19	20:3n6	PUFA	conc.	0.844949	0.905302	0.0821197	0.175971	0.256685	0.385028	-0.2	-0.2	2.1(1.3;2.5)	1.6(1.1;2.3)	2.4(1.3;3)	1.6(1.2;2.6)
20	20:3n6	PUFA	mol-%	0.922413	0.9883	0.00465366	0.0116342	0.00148895	0.00413092	0.7	0.6	0.3(0.3;0.4)	0.4(0.3;0.4)	0.3(0.2;0.3)	0.4(0.3;0.4)	20	20:3n6	PUFA	mol-%	0.707999	0.781889	3.67611e-05	9.19028e-05	0.00566775	0.0120701	-0.5	-0.6	0.3(0.3;0.3)	0.2(0.2;0.3)	0.3(0.2;0.3)	0.2(0.2;0.2)
21	20:4n6	PUFA	conc.	0.109524	0.326806	0.0011572	0.0043395	0.259353	0.495503	0.3	0.1	9.3(7.3;9.9)	10.8(8.2;13.5)	7.5(5.8;8.6)	8.1(5.7;9.3)	21	20:4n6	PUFA	conc.	0.927568	0.927568	0.739684	0.924605	0.992904	0.992904	0	0	8.6(6.6;10.2)	8.2(6.7;10.9)	6.7(5.4;9.4)	6.8(5.8;8.3)
22	20:4n6	PUFA	mol-%	0.757484	0.894758	0.746411	0.799726	0.548532	0.685665	0.1	0.1	1.6(1.2;1.9)	1.4(1.2;1.7)	0.9(0.9;1)	1.1(0.7;1.2)	22	20:4n6	PUFA	mol-%	0.187246	0.461269	0.0355802	0.0533703	0.874011	0.874011	-0.3	0.1	1.4(1.1;1.6)	1.2(1;1.5)	0.9(0.7;0.9)	0.8(0.7;1)
23	18:3n3	PUFA	conc.	0.386477	0.579715	0.276592	0.296348	0.911125	0.911125	0.2	0.1	10.4(7;19.1)	12.5(8.3;15.8)	14.4(10;21.1)	16.8(10.9;21.2)	23	18:3n3	PUFA	conc.	0.434239	0.721262	1.07745e-12	1.61618e-11	4.42269e-10	6.63403e-09	1.5	1.2	13.6(8.2;16.7)	32.8(19.3;45.3)	15.7(11.8;21.5)	40.5(26.9;67.8)
24	18:3n3	PUFA	mol-%	0.992651	0.992651	0.617924	0.712989	0.44923	0.612587	0	0	1.9(1.5;2.4)	1.7(1.5;2.4)	2(1.7;2.4)	1.8(1.6;2.5)	24	18:3n3	PUFA	mol-%	0.0175806	0.246464	4.48903e-15	6.73355e-14	1.06925e-09	1.60387e-08	1.6	2	2.2(1.7;2.6)	4.6(3.7;5.9)	2(1.8;2.3)	6(4.9;8.3)
25	20:5n3	PUFA	conc.	0.272375	0.510704	0.213838	0.267298	0.675056	0.778911	-0.2	0.1	5.4(3.7;7.7)	4(3;6)	3(1.9;4.4)	2.7(1.9;5.9)	25	20:5n3	PUFA	conc.	0.233617	0.700852	1.01992e-07	5.09958e-07	0.0365209	0.182605	0.8	0.5	4.5(2.5;5.7)	7.4(5.1;9.8)	3(2.4;5.4)	3.8(2.4;9.8)
26	20:5n3	PUFA	mol-%	0.0886139	0.269086	0.00449314	0.0116342	0.992654	0.992654	-0.4	0.2	0.7(0.5;1.1)	0.6(0.4;0.7)	0.5(0.3;0.6)	0.3(0.2;0.6)	26	20:5n3	PUFA	mol-%	0.322415	0.504147	1.13289e-06	3.39866e-06	0.0474382	0.0711574	0.6	0.4	0.6(0.4;0.9)	1(0.7;1.4)	0.3(0.3;0.7)	0.6(0.4;0.7)
27	22:5n3	PUFA	conc.	0.821716	0.829592	0.85064	0.85064	0.903948	0.911125	-0.1	-0.1	6(4.5;7.6)	5.8(4.6;7.7)	4.4(3.4;7.2)	4.5(3.5;7)	27	22:5n3	PUFA	conc.	0.155087	0.700852	0.000666433	0.00249912	0.157871	0.327077	0.5	0.3	5.4(3.5;7.3)	6.2(4.8;9.8)	5.3(4.1;6.4)	4.9(4;8)
28	22:5n3	PUFA	mol-%	0.248961	0.533489	0.00631495	0.013532	0.292268	0.438403	-0.5	-0.1	0.8(0.7;1.1)	0.7(0.6;0.9)	0.6(0.5;0.7)	0.5(0.4;0.7)	28	22:5n3	PUFA	mol-%	0.336098	0.504147	8.77208e-05	0.000187973	0.0951203	0.129709	0.6	0.3	0.7(0.6;0.9)	0.9(0.8;1.1)	0.6(0.4;0.7)	0.7(0.6;0.8)
29	22:6n3	PUFA	conc.	0.130723	0.326806	0.1342	0.251625	0.562546	0.767108	-0.3	0.1	10.5(7.2;20.9)	9.1(7.4;15.5)	11.4(8.6;16.8)	14.1(9.9;18.4)	29	22:6n3	PUFA	conc.	0.43242	0.721262	0.892235	0.992399	0.639904	0.717772	0	-0.1	11.1(7.4;16.9)	12.6(8;15.6)	9.3(7.4;15.1)	9.6(7.5;13.6)
30	22:6n3	PUFA	mol-%	0.0896952	0.269086	0.0220888	0.0414165	0.7768	0.832285	-0.5	0.3	1.5(1.1;2.2)	1.3(0.9;1.7)	1.5(1;2)	1.4(1;2.5)	30	22:6n3	PUFA	mol-%	0.729763	0.781889	0.801694	0.858958	0.497904	0.574505	-0.1	-0.1	1.7(1;2.3)	1.4(1.1;2)	1.1(0.9;1.6)	1(0.9;1.3)
31	D6D: 18:3n6/18:2n6	PUFA	conc.	0.650801	0.738818	0.191614	0.229937	0.435277	0.567566	0.3	0.1	0.025(0.02;0.033)	0.028(0.022;0.035)	0.01(0.006;0.016)	0.011(0.007;0.013)	33	D6D:18:3n6/18:2n6	PUFA	conc.	0.867727	0.946611	0.32068	0.384816	0.232975	0.27957	-0.1	-0.1	0.023(0.016;0.031)	0.022(0.017;0.029)	0.008(0.007;0.013)	0.008(0.005;0.016)
32	D6D: 18:3n6/18:2n6	PUFA	mol-%	0.650801	0.744975	0.191614	0.234195	0.435277	0.532005	0.3	0.1	0.026(0.021;0.033)	0.028(0.022;0.035)	0.01(0.006;0.016)	0.011(0.007;0.014)	32	D6D:18:3n6/18:2n6	PUFA	mol-%	0.867727	0.867727	0.32068	0.32068	0.232975	0.232975	-0.1	-0.1	0.024(0.016;0.032)	0.022(0.017;0.03)	0.008(0.007;0.013)	0.008(0.005;0.016)
33	ELOVL: 20:3n6/18:3n6	PUFA	conc.	0.460366	0.690549	0.0883371	0.132506	0.000615408	0.00246163	-0.4	-0.4	1.016(0.706;1.327)	0.766(0.648;1.039)	2.216(1.81;3.525)	1.913(1.418;2.696)	38	ELOVL:20:3n6/18:3n6	PUFA	conc.	0.723134	0.936655	0.000163768	0.000491303	0.0125263	0.037579	-0.3	-0.4	0.958(0.797;1.244)	0.791(0.62;1.071)	2.418(1.676;2.658)	1.903(1.504;2.499)
34	ELOVL: 20:3n6/18:3n6	PUFA	mol-%	0.460366	0.723432	0.0883371	0.138815	0.000615408	0.00169237	-0.4	-0.4	0.923(0.642;1.206)	0.696(0.589;0.944)	2.013(1.644;3.202)	1.738(1.288;2.449)	34	ELOVL:20:3n6/18:3n6	PUFA	mol-%	0.723134	0.8586	0.000163768	0.000360289	0.0125263	0.0229649	-0.3	-0.4	0.871(0.724;1.13)	0.719(0.563;0.973)	2.197(1.522;2.415)	1.728(1.366;2.27)
35	D5D: 20:4n6/20:3n6	PUFA	conc.	0.67725	0.738818	0.00428177	0.0171271	0.00112967	0.00338902	-0.5	-0.4	4.666(3.369;5.856)	3.929(3.288;4.602)	3.259(2.908;4.074)	2.551(2.278;3.383)	35	D5D:20:4n6/20:3n6	PUFA	conc.	0.503975	0.755963	0.0466741	0.0800128	0.0574623	0.0985067	0.3	0.4	4.461(3.594;5.681)	4.701(3.761;6.179)	3.334(2.658;3.956)	4.096(3.345;5.496)
36	D5D: 20:4n6/20:3n6	PUFA	mol-%	0.67725	0.744975	0.00428177	0.0117749	0.00112967	0.00248528	-0.5	-0.4	4.698(3.392;5.896)	3.955(3.31;4.633)	3.281(2.927;4.102)	2.568(2.293;3.406)	37	D5D:20:4n6/20:3n6	PUFA	mol-%	0.503975	0.763965	0.0466741	0.0641769	0.0574623	0.0702317	0.3	0.4	4.491(3.618;5.72)	4.733(3.787;6.22)	3.356(2.676;3.982)	4.123(3.368;5.533)
37	ELOVL: 22:5n3/20:5n3	PUFA	conc.	0.119265	0.253936	0.0490996	0.0981993	0.635092	0.692827	0.3	-0.2	1.375(0.856;1.614)	1.483(1.052;1.768)	1.75(1.317;2)	1.667(1.274;2.086)	42	ELOVL:22:5n3/20:5n3	PUFA	conc.	0.780546	0.936655	7.84039e-05	0.000313616	0.0231212	0.055491	-0.6	-0.5	1.311(1.116;1.564)	1.038(0.757;1.299)	1.461(1.239;2.155)	1.286(1.046;1.743)
38	ELOVL: 22:5n3/20:5n3	PUFA	mol-%	0.119265	0.262383	0.0490996	0.090016	0.635092	0.698601	0.3	-0.2	1.258(0.783;1.476)	1.357(0.962;1.618)	1.601(1.205;1.83)	1.525(1.166;1.909)	39	ELOVL:22:5n3/20:5n3	PUFA	mol-%	0.780546	0.8586	7.84039e-05	0.000215611	0.0231212	0.0363334	-0.6	-0.5	1.2(1.021;1.431)	0.95(0.693;1.189)	1.336(1.134;1.971)	1.177(0.957;1.595)
39	20:4n6/18:2n6	PUFA	conc.	0.594266	0.738818	2.35772e-07	2.82926e-06	2.02438e-05	0.000242926	-0.8	-1.1	0.11(0.093;0.135)	0.087(0.075;0.101)	0.077(0.065;0.083)	0.052(0.042;0.065)	36	20:4n6/18:2n6	PUFA	conc.	0.252344	0.562506	0.00176668	0.00424003	0.118593	0.177889	-0.4	-0.2	0.098(0.083;0.124)	0.086(0.079;0.099)	0.063(0.055;0.084)	0.062(0.053;0.084)
40	20:4n6/18:2n6	PUFA	mol-%	0.594266	0.744975	2.35772e-07	2.59349e-06	2.02438e-05	7.97294e-05	-0.8	-1.1	0.101(0.086;0.124)	0.08(0.069;0.093)	0.071(0.06;0.076)	0.048(0.038;0.06)	41	20:4n6/18:2n6	PUFA	mol-%	0.252344	0.462631	0.00176668	0.00323891	0.118593	0.130452	-0.4	-0.2	0.091(0.076;0.114)	0.079(0.073;0.092)	0.058(0.051;0.077)	0.057(0.049;0.078)
41	20:5n3/18:3n3	PUFA	conc.	0.148129	0.253936	0.0310141	0.0744338	0.921324	0.921324	-0.4	0.2	0.391(0.267;0.679)	0.331(0.261;0.447)	0.225(0.15;0.308)	0.199(0.137;0.312)	40	20:5n3/18:3n3	PUFA	conc.	0.0502765	0.504797	7.23471e-07	8.68165e-06	2.99161e-05	0.000358993	-0.6	-0.8	0.345(0.247;0.475)	0.236(0.17;0.281)	0.273(0.109;0.379)	0.106(0.062;0.15)
42	20:5n3/18:3n3	PUFA	mol-%	0.148129	0.27157	0.0310141	0.068231	0.921324	0.921324	-0.4	0.2	0.36(0.246;0.625)	0.305(0.24;0.411)	0.207(0.138;0.284)	0.183(0.126;0.287)	43	20:5n3/18:3n3	PUFA	mol-%	0.0502765	0.276521	7.23471e-07	2.65273e-06	2.99161e-05	0.000109692	-0.6	-0.8	0.318(0.228;0.438)	0.217(0.157;0.259)	0.251(0.1;0.349)	0.098(0.057;0.138)
43	SCD16: 16:1n7/16:0	MUFA	conc.	0.118251	0.253936	0.745384	0.813146	0.0126888	0.030453	0	-0.3	0.138(0.12;0.167)	0.13(0.105;0.168)	0.143(0.122;0.164)	0.129(0.114;0.153)	44	SCD16	MUFA	conc.	0.127687	0.504797	0.247842	0.330455	0.0318517	0.0637034	-0.1	-0.4	0.132(0.114;0.162)	0.13(0.106;0.16)	0.154(0.143;0.189)	0.159(0.132;0.174)
44	SCD16: 16:1n7/16:0	MUFA	mol-%	0.118251	0.262383	0.745384	0.819922	0.0126888	0.0232627	0	-0.3	0.139(0.121;0.168)	0.131(0.106;0.169)	0.144(0.123;0.165)	0.13(0.114;0.154)	45	SCD16	MUFA	mol-%	0.127687	0.352062	0.247842	0.272626	0.0318517	0.0437961	-0.1	-0.4	0.133(0.115;0.163)	0.131(0.106;0.161)	0.155(0.144;0.191)	0.16(0.133;0.176)
45	SCD18: 18:1n9/18:0	MUFA	conc.	0.0883472	0.253936	0.837073	0.837073	0.0242466	0.0484932	-0.1	-0.5	13.13(10.429;15.132)	12.62(10.354;14.688)	13.565(11.624;15.84)	12.219(10.721;14.44)	46	SCD18	MUFA	conc.	0.160028	0.504797	0.009149	0.018298	9.27971e-05	0.000556782	-0.4	-0.7	13.23(11.498;15.575)	12.325(10.516;14.019)	14.4(11.415;16.643)	10.608(9.836;12.764)
46	SCD18: 18:1n9/18:0	MUFA	mol-%	0.0883472	0.262383	0.837073	0.837073	0.0242466	0.0381018	-0.1	-0.5	13.223(10.503;15.24)	12.71(10.428;14.792)	13.661(11.706;15.952)	12.306(10.797;14.543)	47	SCD18	MUFA	mol-%	0.160028	0.352062	0.009149	0.014377	9.27971e-05	0.000255192	-0.4	-0.7	13.324(11.58;15.686)	12.413(10.591;14.119)	14.502(11.496;16.761)	10.683(9.906;12.855)
47	Saturated, total	SAFA	conc.	0.146264	0.253936	0.148806	0.198408	0.456254	0.567566	0.2	-0.1	153.2(115.6;230.2)	173.2(124.6;255.8)	195.9(136.3;256.4)	203.9(127.6;269.1)	48	Saturated	SAFA	conc.	0.168266	0.504797	0.387792	0.423046	0.175803	0.234404	0.2	0	158(119.4;196.7)	168.9(125.6;227.2)	229.6(168.2;288.3)	188.2(138.2;287.6)
48	Saturated, total	SAFA	mol-%	0.850653	0.850653	0.168967	0.23233	0.126699	0.174211	-0.3	-0.4	30.2(28.1;34.4)	29.9(26.2;32.9)	32.2(29.3;33.9)	29.4(26.8;31.9)	49	Saturated	SAFA	mol-%	0.154162	0.352062	0.103403	0.126381	0.000648594	0.00142691	-0.2	-0.4	29.8(27.4;32.2)	28.9(26.1;31.9)	31.5(28.9;34.6)	29.3(26.3;32)
49	Monoenes, total	MUFA	conc.	0.0288412	0.253936	0.0680773	0.116704	0.299471	0.51338	0.2	-0.2	252.9(188.2;371.7)	290.1(213.8;377.8)	341(246.8;393.5)	336.7(226.3;446.6)	50	Monoenes	MUFA	conc.	0.385625	0.661072	0.853817	0.853817	0.395393	0.431337	0.1	-0.1	264.2(215;338.8)	291.2(214;352.1)	359.9(289.1;463)	319.9(240.2;411.3)
50	Monoenes, total	MUFA	mol-%	0.00185005	0.0203506	0.0003019	0.00166045	2.41913e-08	2.66105e-07	-0.6	-1.6	45.7(43.5;47.9)	43.9(41.6;45.2)	48.5(46.9;49.4)	43.4(41.9;44.8)	51	Monoenes	MUFA	mol-%	0.555611	0.763965	1.84125e-08	1.69177e-07	1.08047e-05	5.94261e-05	-0.9	-1.1	47.7(45.5;49.4)	44.6(42;46.2)	49.2(46.7;51)	44.6(42.1;46.8)
51	Polyunsaturated, total	PUFA	conc.	0.915704	0.915704	6.22152e-06	3.73291e-05	9.56e-05	0.0005736	0.6	0.6	130(105.5;163.8)	176.5(146.5;209.2)	146.5(108.3;182.2)	198.6(150.9;278.4)	52	Polyunsaturated	PUFA	conc.	0.995048	0.995048	4.43144e-06	2.65887e-05	0.00952493	0.037579	0.7	0.6	142.8(96.6;166.6)	171.7(126.6;222)	148.4(124.6;174.5)	189.4(131.5;276.1)
52	Polyunsaturated, total	PUFA	mol-%	0.0836875	0.262383	0.00178516	0.00654558	2.17444e-05	7.97294e-05	0.6	1.2	23.6(19.9;28)	27.2(24.5;31.2)	20.2(17.8;23.5)	26.8(24.8;29.3)	53	Polyunsaturated	PUFA	mol-%	0.0500103	0.276521	3.07595e-08	1.69177e-07	3.72615e-06	4.09876e-05	0.7	1.3	22.3(19.1;24.5)	26.8(21.7;29.8)	19.3(17.6;23)	26.2(23.3;27.3)
53	TG, total		conc.	0.0937173	0.253936	0.0060883	0.0182649	0.472971	0.567566	0.3	0	533.4(433.4;732.9)	644(483.8;826.6)	687.7(494.6;792.3)	777.6(548.8;985.2)	31	Maara		conc.	0.281253	0.562506	0.0688539	0.103281	0.940999	0.940999	0.3	0.1	594.7(416.3;714)	615.9(485.4;780.5)	747.1(608;915.6)	703.8(513.4;950.5)

## Sheet: Table S9 
Supplementary table S9. Changes in the concentrations (conc.) and proportions (mol-%) in the plasma free fatty acids in the high-LA and high-ALA study arms. Differential response to study diets between FADS1 rs174550 TT and CC genotypes (Genotype-diet -interaction) and changes within each group (Diet) was tested with linear mixed effect model.
High-LA study arm																High-ALA study arm
						TT	TT	CC	CC	TT	CC	TT	TT	CC	CC							TT	TT	CC	CC	TT	CC	TT	TT	CC	CC
												n = 32	n = 32	n = 26	n = 26													n = 39	n = 39	n = 21	n = 21
												Median (IQR)	Median (IQR)	Median (IQR)	Median (IQR)													Median (IQR)	Median (IQR)	Median (IQR)	Median (IQR)
Order	Fatty acid	Class	Type	Genotype-diet, p	Genotype-diet, FDR	Diet, p	Diet, FDR	Diet, p	Diet, FDR	Cohen's D	Cohen's D	0 wk	8 wk	0 wk	8 wk	Order	Fatty acid	Class	Type	Genotype-diet, p	Genotype-diet, FDR	Diet, p	Diet, FDR	Diet, p	Diet, FDR	Cohen's D	Cohen's D	0 wk	8 wk	0 wk	8 wk
1	14:0	SAFA	conc.	0.585567	0.784538	0.192466	0.225587	0.0201249	0.0402498	-0.3	-0.4	2.1(1.7;2.5)	1.9(1.5;2.5)	2.2(1.4;2.8)	2(1.2;2.4)	1	14:0	SAFA	conc.	0.0765197	0.20762	0.643726	0.715252	0.0201964	0.0336607	0	-0.5	1.8(1.5;2.4)	1.8(1.2;2.9)	2.3(2.1;3.1)	1.7(1.4;2.4)
2	14:0	SAFA	mol-%	0.657804	0.730894	0.155546	0.237825	0.149949	0.249915	-0.2	0	2.7(2.2;3.2)	2.4(2.1;2.8)	2.5(2;2.9)	2.3(1.9;2.7)	2	14:0	SAFA	mol-%	0.0749151	0.374575	0.408976	0.510093	0.0222184	0.0317406	-0.1	-0.4	2.3(1.9;2.7)	2.2(1.8;2.7)	2.6(2.3;2.9)	2.5(2;2.6)
3	16:0	SAFA	conc.	0.308748	0.67035	0.13314	0.225587	0.00300121	0.015006	-0.3	-0.6	23.9(18.1;30.5)	20.8(16.4;25)	27.8(19.1;31.7)	22.1(14.6;26.7)	3	16:0	SAFA	conc.	0.0868911	0.20762	0.635089	0.715252	0.0125056	0.0298467	0	-0.3	24(18.9;30)	23.1(16.4;28.3)	26.5(20.9;35.4)	20.8(16.9;31.6)
4	16:0	SAFA	mol-%	0.467245	0.667492	0.0162358	0.0811791	0.0125476	0.0250953	-0.3	-0.5	25.8(24.4;27.3)	24.9(23;26.3)	26.4(24.7;27.4)	23.8(22.9;26.1)	4	16:0	SAFA	mol-%	0.492932	0.589897	0.0371165	0.0618609	0.00392135	0.00653559	-0.2	-0.4	24.3(22.9;26.1)	23.5(22.2;25.8)	25.3(24;27.5)	24.2(23;26.6)
5	18:0	SAFA	conc.	0.953331	0.953331	0.0494793	0.192067	0.122785	0.175407	-0.4	-0.3	9.2(8;11.7)	7.6(6.5;10.3)	9.7(6.7;12.2)	9.3(5.5;11.3)	5	18:0	SAFA	conc.	0.363674	0.454592	0.952047	0.952047	0.52882	0.52882	0.1	-0.1	8.5(6.2;12.1)	8.4(6.2;10.7)	9.9(7.4;13.3)	8.8(7;10.5)
6	18:0	SAFA	mol-%	0.272779	0.454632	0.189775	0.237825	0.670374	0.670374	-0.2	0.1	9.2(7.3;11.1)	9(7.3;10.7)	9(7.9;10.1)	9.3(7.4;10.3)	6	18:0	SAFA	mol-%	0.320332	0.586901	0.579261	0.579261	0.458966	0.573707	0	0.1	8(6.5;9.9)	7.2(6.5;10.1)	8.8(7.7;9.7)	9.5(5.9;11.2)
7	16:1n7	MUFA	conc.	0.289298	0.67035	0.141349	0.225587	0.00181292	0.015006	-0.3	-0.6	3(2.4;4)	2.9(2.2;3.5)	3.5(2.5;4.8)	2.8(1.9;3.7)	7	16:1n7	MUFA	conc.	0.10381	0.20762	0.248591	0.621478	0.00201509	0.00671697	-0.1	-0.4	3.7(2.5;4.5)	3.2(2.2;4.4)	4.3(3.1;5.4)	3.4(2;4.2)
8	16:1n7	MUFA	mol-%	0.0862267	0.215567	0.088093	0.237825	0.000752424	0.00376212	-0.2	-0.5	3.5(3.1;4.5)	3.3(2.8;4)	3.8(3.2;4.4)	3.2(2.7;3.9)	8	16:1n7	MUFA	mol-%	0.303831	0.586901	0.00849339	0.0169868	0.00215847	0.00539617	-0.3	-0.5	3.5(3.1;4.6)	3.4(3;4.6)	4.2(3.6;5)	3.6(3;4.5)
9	18:1n7	MUFA	conc.	0.303442	0.67035	0.189066	0.225587	0.00659486	0.0219829	-0.3	-0.6	2.3(1.6;2.9)	2(1.7;2.6)	2.7(2.2;3.1)	2.2(1.4;2.9)	9	18:1n7	MUFA	conc.	0.0357472	0.20762	0.235493	0.621478	0.001334	0.00667001	0	-0.5	2.6(2;3)	2.3(1.7;3)	3.3(2.1;3.7)	2.2(1.5;2.9)
10	18:1n7	MUFA	mol-%	0.0670532	0.215567	0.19026	0.237825	0.00258193	0.00645484	-0.2	-0.6	2.3(2;2.5)	2.2(2.1;2.4)	2.4(2.3;2.6)	2.2(2.1;2.5)	10	18:1n7	MUFA	mol-%	0.0122659	0.122659	5.81521e-05	0.00019384	5.57722e-06	2.78861e-05	-0.4	-0.7	2.5(2.3;2.7)	2.3(2.1;2.6)	2.5(2.1;2.8)	2.1(1.8;2.5)
11	18:1n9	MUFA	conc.	0.393179	0.67035	0.203029	0.225587	0.0111636	0.027909	-0.2	-0.5	39.2(30.1;52.6)	35.7(30.4;45.7)	45.7(36.4;52.1)	36.7(28.7;43.9)	11	18:1n9	MUFA	conc.	0.0942888	0.20762	0.351895	0.696469	0.0239316	0.034188	-0.1	-0.4	44.2(33.8;50.5)	43.3(31.7;49.8)	45.6(31.5;66.7)	36.4(27.1;55.5)
12	18:1n9	MUFA	mol-%	0.0787059	0.215567	0.109227	0.237825	0.00187681	0.00625603	-0.3	-0.8	38.5(36.5;41)	38.7(36.5;40.2)	40.5(38.9;41.7)	37.3(35.6;39.8)	12	18:1n9	MUFA	mol-%	0.472479	0.589897	4.54925e-05	0.00019384	0.000393127	0.00131042	-0.7	-0.6	40.8(39.6;43.1)	39(37.2;41.6)	40.5(37.2;43.6)	39.1(34.6;39.8)
13	18:2n6	PUFA	conc.	0.62763	0.784538	0.0164714	0.164714	0.0532982	0.0888303	0.5	0.5	12.3(9.1;15.2)	14.1(13;16.1)	12.5(10.3;15.8)	15.9(12.8;19.1)	13	18:2n6	PUFA	conc.	0.125093	0.208489	0.487529	0.696469	0.276521	0.345651	0.2	-0.1	12.3(10.4;15)	13.3(11;16)	12.4(9.5;18.5)	11.4(7.8;16.7)
14	18:2n6	PUFA	mol-%	0.0320695	0.215567	4.16999e-10	4.16999e-09	2.21482e-08	2.21482e-07	1.3	1.6	11.8(10.9;13.3)	14.8(13.2;16.8)	11.2(10.4;12.8)	15.4(13.7;17.7)	14	18:2n6	PUFA	mol-%	0.742442	0.742442	0.00279781	0.00699452	0.00345203	0.00653559	0.2	0.4	11.9(10;13.8)	12.3(11.3;14.2)	11.5(10.1;12.5)	11.8(10.8;13.2)
15	20:4n6	PUFA	conc.	0.910047	0.953331	0.196222	0.225587	0.262843	0.292047	-0.3	-0.2	1.2(0.9;1.3)	1.1(0.9;1.3)	0.8(0.7;1)	0.8(0.6;1)	15	20:4n6	PUFA	conc.	0.196646	0.280923	0.106642	0.53321	0.0149234	0.0298467	-0.1	-0.5	1.1(0.8;1.3)	1(0.7;1.1)	0.9(0.7;1)	0.7(0.6;0.9)
16	20:4n6	PUFA	mol-%	0.581085	0.726357	0.985357	0.985357	0.390935	0.488669	-0.1	0.1	1.1(0.8;1.3)	1.1(0.9;1.3)	0.8(0.6;1)	0.8(0.7;1.1)	16	20:4n6	PUFA	mol-%	0.35214	0.586901	0.123579	0.176542	0.896055	0.896055	-0.2	0	0.9(0.8;1.1)	0.8(0.7;1)	0.7(0.6;0.9)	0.7(0.5;0.9)
17	18:3n3	PUFA	conc.	0.40221	0.67035	0.770469	0.770469	0.162876	0.203595	0	-0.2	2.3(1.8;2.8)	2.1(1.5;2.7)	2.5(1.8;3.2)	2.1(1.6;2.8)	17	18:3n3	PUFA	conc.	0.960696	0.960696	1.77695e-10	1.77695e-09	1.60683e-08	1.60683e-07	1.4	1.6	2.4(1.8;3.3)	5.8(3.6;7.1)	2.3(2.1;3.1)	5.3(4.3;6.7)
18	18:3n3	PUFA	mol-%	0.957119	0.957119	0.655383	0.728203	0.651399	0.670374	0.1	0.1	2.3(1.9;2.7)	2.4(1.7;2.9)	2.1(1.7;2.9)	2.1(1.7;2.5)	18	18:3n3	PUFA	mol-%	0.162705	0.54235	6.44929e-14	6.44929e-13	2.26516e-10	2.26516e-09	1.8	2	2.3(1.8;3.1)	4.9(3.9;6.1)	2.1(1.7;2.4)	4.9(4;6.6)
19	22:6n3	PUFA	conc.	0.35795	0.67035	0.05762	0.192067	0.515658	0.515658	-0.3	-0.1	2(1.5;3.1)	1.7(1.1;2.6)	1.9(1.2;3)	1.7(1.3;2.8)	19	22:6n3	PUFA	conc.	0.674238	0.749153	0.485757	0.696469	0.412454	0.458282	0	-0.1	2(1.4;2.9)	1.7(1.3;2.8)	1.8(1.4;2.3)	1.4(1;2.6)
20	22:6n3	PUFA	mol-%	0.1335	0.267	0.171474	0.237825	0.373778	0.488669	-0.2	0.1	1.9(1.2;3)	1.7(1.1;2.3)	1.6(1.2;2.2)	1.6(1.2;2.3)	20	22:6n3	PUFA	mol-%	0.530907	0.589897	0.459084	0.510093	0.771843	0.857604	-0.1	0.2	1.5(1.1;2)	1.4(1.1;1.9)	1.2(0.9;1.8)	1.2(1;1.7)
21	20:4n6/18:2n6	PUFA	conc.	0.843501	0.843501	4.29081e-05	0.000300357	8.00978e-05	0.000560684	-0.8	-0.6	0.093(0.08;0.116)	0.079(0.069;0.087)	0.075(0.055;0.091)	0.055(0.044;0.069)	21	20:4n6/18:2n6	PUFA	conc.	0.185035	0.323811	0.00101099	0.00707696	0.109703	0.127986	-0.5	-0.1	0.082(0.066;0.103)	0.069(0.062;0.083)	0.063(0.059;0.077)	0.059(0.049;0.074)
22	20:4n6/18:2n6	PUFA	mol-%	0.843501	0.843501	4.29081e-05	0.000128724	8.00978e-05	0.000240293	-0.8	-0.6	0.085(0.074;0.107)	0.073(0.064;0.08)	0.069(0.051;0.083)	0.051(0.041;0.064)	22	20:4n6/18:2n6	PUFA	mol-%	0.185035	0.525099	0.00101099	0.00202199	0.109703	0.164554	-0.5	-0.1	0.076(0.061;0.095)	0.063(0.057;0.076)	0.058(0.054;0.071)	0.054(0.045;0.068)
23	SCD16: 16:1n7/16:0	MUFA	conc.	0.191729	0.671052	0.535114	0.535114	0.0176131	0.0308229	-0.1	-0.3	0.136(0.118;0.168)	0.131(0.113;0.163)	0.14(0.121;0.171)	0.126(0.106;0.154)	23	SCD16	MUFA	conc.	0.724581	0.724581	0.0330643	0.0771501	0.0396317	0.0924739	-0.2	-0.3	0.145(0.123;0.2)	0.154(0.107;0.181)	0.158(0.134;0.201)	0.156(0.107;0.18)
24	SCD16: 16:1n7/16:0	MUFA	mol-%	0.191729	0.287594	0.535114	0.535114	0.0176131	0.0264196	-0.1	-0.3	0.137(0.119;0.17)	0.132(0.114;0.164)	0.142(0.122;0.172)	0.127(0.107;0.156)	24	SCD16	MUFA	mol-%	0.724581	0.869498	0.0330643	0.0495965	0.0396317	0.0792633	-0.2	-0.3	0.146(0.124;0.202)	0.155(0.108;0.183)	0.16(0.135;0.202)	0.157(0.108;0.181)
25	SCD18: 18:1n9/18:0	MUFA	conc.	0.18713	0.671052	0.527457	0.535114	0.196436	0.196436	0	-0.3	3.916(3.304;5.631)	4.161(3.584;5.32)	4.432(3.899;5.124)	4.005(3.573;5.49)	25	SCD18	MUFA	conc.	0.262549	0.367569	0.544993	0.76299	0.155719	0.155719	0	-0.2	4.952(3.934;6.609)	5.09(3.789;6.245)	4.838(3.647;5.765)	3.947(2.883;6.9)
26	SCD18: 18:1n9/18:0	MUFA	mol-%	0.18713	0.287594	0.527457	0.535114	0.196436	0.196436	0	-0.3	3.9(3.3;5.7)	4.2(3.6;5.4)	4.5(3.9;5.2)	4(3.6;5.5)	26	SCD18	MUFA	mol-%	0.262549	0.525099	0.544993	0.544993	0.155719	0.186863	0	-0.2	4.987(3.962;6.656)	5.126(3.816;6.289)	4.872(3.673;5.806)	3.975(2.903;6.949)
27	Saturated, total	SAFA	conc.	0.504155	0.780524	0.10019	0.350666	0.0114519	0.0267212	-0.4	-0.5	35.4(28;45.4)	31.3(24.6;36.5)	39.8(26.3;45.8)	33.3(21.1;40.6)	27	Saturated	SAFA	conc.	0.122826	0.323811	0.696882	0.783047	0.0296357	0.0924739	0	-0.3	33.5(27.8;46.7)	33.2(23.6;42.9)	38(30.1;52.2)	30.6(26;43.3)
28	Saturated, total	SAFA	mol-%	0.710812	0.843501	0.0110454	0.0220907	0.139908	0.167889	-0.4	-0.3	37.6(34.8;40.4)	36.1(33.7;38.9)	38(34.8;39.8)	35.3(32.9;39.1)	28	Saturated	SAFA	mol-%	0.877437	0.877437	0.0668171	0.0801805	0.190786	0.190786	-0.2	-0.2	34.9(31.7;38.7)	33.5(31;38)	36.9(34.6;39.9)	37.1(33;40.3)
29	Monoenes, total	MUFA	conc.	0.367415	0.780524	0.164873	0.353943	0.00911985	0.0267212	-0.3	-0.6	45.3(34.1;59.4)	40(34.1;52.6)	51.9(40.7;59)	41.5(33.5;50.5)	29	Monoenes	MUFA	conc.	0.117447	0.323811	0.274237	0.479914	0.0272206	0.0924739	-0.1	-0.4	50.1(38.4;57.3)	46.7(35.9;56.6)	54.3(37.1;77)	41.8(31.4;60.6)
30	Monoenes, total	MUFA	mol-%	0.0455203	0.136561	0.127143	0.190714	0.000216668	0.000433337	-0.3	-0.9	43.9(41.9;48.1)	44.1(41.7;45.8)	46.3(44.7;48.1)	42.7(41.4;45.8)	30	Monoenes	MUFA	mol-%	0.544786	0.81718	1.89435e-05	5.68306e-05	0.00147616	0.00442849	-0.7	-0.6	47.6(45;50.4)	45.1(43.2;47.8)	47.3(44.2;50.3)	43.9(40.2;46.5)
31	Polyunsaturated	PUFA	conc.	0.669021	0.780524	0.208698	0.353943	0.181192	0.196436	0.3	0.3	18.8(13.2;21.2)	19.9(17.1;22.4)	17.4(14.6;22.7)	21.7(16.7;24.7)	31	Polyunsaturated	PUFA	conc.	0.485073	0.565918	0.011579	0.0405264	0.0934004	0.127986	0.5	0.2	18.2(15.5;22.8)	21.9(16.8;26.1)	16.8(14.1;24.8)	18.9(15.5;26.1)
32	Polyunsaturated	PUFA	mol-%	0.0381521	0.136561	1.31739e-05	7.90432e-05	1.21482e-07	7.28893e-07	0.7	1.4	17.6(16.2;19.3)	20.5(17.5;23)	16.5(14.5;18)	20.7(19;22.7)	32	Polyunsaturated	PUFA	mol-%	0.201892	0.525099	3.53195e-09	2.11917e-08	7.36439e-06	4.41863e-05	0.8	1.3	17.3(14.8;19.6)	20.6(17.6;22.6)	15.3(13.8;17.2)	18.2(17;22.7)
33	FFA, total		conc.	0.573056	0.780524	0.252816	0.353943	0.0306878	0.0429629	-0.2	-0.4	99.3(79.3;125.9)	89.2(77.6;111.5)	109.7(90.4;123.5)	96.5(75.9;114.7)	33	Maara		conc.	0.167691	0.323811	0.783047	0.783047	0.0632264	0.110646	0.1	-0.3	103.1(83.7;124)	105.4(74.6;121.5)	112.1(85.8;157.4)	86.7(75.2;138.1)

## Sheet: Table S10 
Supplementary table S10. Baseline differences in the concentrations of plasma free lipid mediators between the carriers of FADS1 rs174550 TT and CC genotypes tested with linear model.
					0 wk	0 wk
					TT	CC
					n = 71	n = 47
Order	Lipid mediator	Precursor PUFA	Baseline, p	Baseline, FDR	Median (IQR)	Median (IQR)
1	9-HODE	LA	0.660921	0.954578	1.57(1.27;2.09)	1.65(1.34;2.1)
2	13-HODE	LA	0.817974	0.983316	2.84(2.34;3.53)	3.09(2.22;3.74)
3	9-KODE	LA	0.255296	0.90949	0.14(0.1;0.18)	0.16(0.11;0.21)
4	13-KODE	LA	0.425017	0.954578	0.3(0.19;0.38)	0.29(0.21;0.43)
5	EKODE	LA	0.563893	0.954578	0.21(0.14;0.27)	0.21(0.16;0.3)
6	9(10)-EpOME	LA	0.936448	0.983316	0.15(0.12;0.22)	0.16(0.12;0.21)
7	12(13)-EpOME	LA	0.973473	0.983316	0.55(0.43;0.68)	0.56(0.44;0.71)
8	9,10-DiHOME	LA	0.482078	0.954578	0.8(0.62;1.28)	0.87(0.62;1.34)
9	12,13-DiHOME	LA	0.974264	0.983316	0.95(0.72;1.39)	0.99(0.72;1.26)
10	9,10,11-TriHOME	LA	0.499552	0.683349	0.02(0.01;0.02)	0.02(0.01;0.02)
11	9,10,13-TriHOME	LA	0.600672	0.954578	0.09(0.07;0.1)	0.08(0.06;0.1)
12	9,10,13-TriHOME (6a/b)	LA	0.382561	0.683349	0.09(0.07;0.11)	0.08(0.06;0.1)
13	9,10,13-TriHOME (7a/b)	LA	0.409471	0.683349	10.42(8.34;13.2)	9.77(7.59;11.57)
14	9,10,13-TriHOME (8a/b)	LA	0.424303	0.683349	4.22(3.41;5.53)	3.59(2.87;5)
15	9,12,13-TriHOME	LA	0.871248	0.983316	0.04(0.02;0.07)	0.04(0.02;0.06)
16	9,12,13-TriHOME (12a/b)	LA	0.449629	0.683349	20.03(14.34;24.44)	20.14(14.4;28.49)
17	9,12,13-TriHOME (10a/b)	LA	0.585728	0.683349	0.19(0.15;0.25)	0.19(0.13;0.27)
18	9,12,13-TriHOME (11a/b)	LA	0.548283	0.683349	25.12(18.32;31.38)	25.52(18.61;36.77)
19	9,12,13-TriHOME (9a/b)	LA	0.555942	0.683349	18.44(14.76;23.85)	19.16(14.87;28.48)
20	11-OH-9,10-epoxy-LA (1)	LA	0.270467	0.683349	0.08(0.05;0.1)	0.06(0.04;0.09)
21	11-OH-9,10-epoxy-LA (2)	LA	0.355974	0.683349	0.01(0;0.02)	0.01(0;0.02)
22	11-OH-9,10-epoxy-LA (1,2)	LA	0.142378	0.683349	0.09(0.06;0.12)	0.07(0.05;0.1)
26	13-OH-9,10-epoxy-LA	LA	0.959313	0.959313	0.04(0.02;0.06)	0.04(0.01;0.06)
27	9-OH,10-oxo-LA	LA	0.692426	0.74569	0.09(0.05;0.13)	0.09(0.06;0.12)
28	8-HETrE	DGLA	0.00471855	0.134479	0.02(0.01;0.02)	0.02(0.02;0.02)
29	15-HETrE	DGLA	0.0286216	0.435365	0.02(0.01;0.02)	0.02(0.01;0.03)
30	PGE1	DGLA	0.158577	0.834353	0.01(0;0.01)	0.01(0;0.01)
31	5-HETE	AA	0.217601	0.834353	0.15(0.13;0.19)	0.14(0.11;0.17)
32	8-HETE	AA	0.429092	0.954578	0.15(0.13;0.18)	0.14(0.12;0.18)
33	11-HETE	AA	0.804282	0.983316	0.11(0.09;0.15)	0.11(0.09;0.14)
34	15-HETE	AA	0.980707	0.983316	0.12(0.11;0.15)	0.13(0.11;0.18)
35	19-HETE	AA	0.219567	0.834353	0.47(0.42;0.54)	0.46(0.4;0.51)
36	12-HETE	AA	0.790931	0.983316	7.16(3.5;9.51)	5.86(3.34;10.59)
37	12-KETE	AA	0.865416	0.983316	1.45(0.76;2.3)	1.46(0.95;2.17)
38	12-HHTrE	AA	0.983316	0.983316	0.58(0.23;0.91)	0.57(0.28;1.09)
39	8(9)-EpETrE	AA	0.411464	0.954578	0.11(0.06;0.15)	0.09(0.05;0.16)
40	11(12)-EpETrE	AA	0.290799	0.920862	0.02(0.01;0.03)	0.02(0.01;0.02)
41	14(15)-EpETrE	AA	0.480864	0.954578	0.06(0.04;0.1)	0.06(0.04;0.1)
42	5,6-DiHETrE	AA	0.0305519	0.435365	0.07(0.05;0.09)	0.06(0.05;0.07)
43	8,9-DiHETrE	AA	0.00338842	0.134479	0.06(0.05;0.07)	0.05(0.04;0.06)
44	11,12-DiHETrE	AA	0.0627646	0.623398	0.16(0.14;0.18)	0.15(0.13;0.17)
45	14,15-DiHETrE	AA	0.196136	0.834353	0.17(0.15;0.2)	0.16(0.14;0.18)
46	PGE2	AA	0.534054	0.954578	0.03(0.02;0.04)	0.03(0.02;0.05)
47	PGF2a	AA	0.654529	0.954578	0.03(0.02;0.04)	0.03(0.02;0.04)
48	TXB2	AA	0.703373	0.954578	0.47(0.19;0.82)	0.53(0.22;0.87)
49	5-iPF2a-VI	AA	0.346092	0.954578	0.07(0.05;0.08)	0.06(0.05;0.08)
50	9-HOTrE	ALA	0.920123	0.983316	0.14(0.11;0.17)	0.14(0.11;0.17)
51	13-HOTrE	ALA	0.758228	0.983316	0.3(0.24;0.39)	0.31(0.23;0.42)
52	12(13)-EpODE	ALA	0.691883	0.954578	0.03(0.02;0.04)	0.03(0.02;0.04)
53	15(16)-EpODE	ALA	0.512274	0.954578	0.24(0.18;0.31)	0.22(0.18;0.31)
54	15,16-DiHODE	ALA	0.339231	0.683349	0.01(0.01;0.01)	0.01(0.01;0.01)
55	5-HEPE	EPA	0.568082	0.954578	0.11(0.08;0.15)	0.1(0.08;0.14)
56	8-HEPE	EPA	0.566694	0.954578	0.09(0.06;0.11)	0.08(0.06;0.11)
57	11-HEPE	EPA	0.93352	0.983316	0.07(0.04;0.1)	0.07(0.04;0.11)
58	12-HEPE	EPA	0.810653	0.983316	3.39(1.91;6.82)	3.69(2.57;6.2)
59	15-HEPE	EPA	0.691084	0.954578	0.05(0.04;0.07)	0.05(0.04;0.06)
60	18-HEPE	EPA	0.596135	0.954578	0.07(0.05;0.08)	0.07(0.05;0.08)
61	14,15-DiHETE	EPA	0.278799	0.920862	0.42(0.34;0.57)	0.4(0.3;0.51)
62	17,18-DiHETE	EPA	0.179024	0.834353	2.09(1.58;2.83)	2.03(1.45;2.32)
63	LXA5	EPA	0.0984313	0.623398	0.04(0.02;0.07)	0.04(0.03;0.08)
64	4-HDoHE	DHA	0.478607	0.954578	0.08(0.06;0.11)	0.08(0.06;0.1)
64	TXB3	EPA	0.85453	0.983316	0.11(0.07;0.18)	0.14(0.07;0.22)
65	8-HDoHE	DHA	0.37439	0.954578	0.09(0.06;0.11)	0.08(0.06;0.1)
66	11-HDoHE	DHA	0.329171	0.954578	1.82(1.03;2.91)	1.88(1.21;3.2)
67	14-HDoHE	DHA	0.182138	0.834353	1.35(0.86;2.43)	1.74(0.95;3.11)
68	17-HDoHE	DHA	0.0706885	0.623398	0.24(0.17;0.32)	0.25(0.19;0.38)
69	16(17)-EpDPE	DHA	0.672333	0.954578	0.09(0.07;0.12)	0.08(0.07;0.11)
70	19(20)-EpDPE	DHA	0.378867	0.954578	0.13(0.09;0.17)	0.15(0.11;0.21)
71	19,20-DiHDPA	DHA	0.652883	0.954578	0.42(0.32;0.56)	0.5(0.33;0.56)
72	11-HEDE	EDA	0.0904515	0.623398	0.03(0.02;0.05)	0.04(0.03;0.05)
73	15-HEDE	EDA	0.0909635	0.623398	0.02(0.01;0.02)	0.02(0.01;0.03)

[truncated: 2 more sheets: Table S11 , Table S12 ]
